# Supplementary material for: Seasonal changes of the diurnal variation of precipitation in the upper Río Chagres basin, Panamá
Source: PLoS One. 2019 Dec 16;14(12):e0224662. doi: 10.1371/journal.pone.0224662 (PMC6913943; doi:10.1371/journal.pone.0224662)
Supplement: S1 Dataset — (ZIP) [file pone.0224662.s001.zip]

Archive with 10 entries (9 files):
- PLOSONE/
- PLOSONE/ARC-hourly.csv
- PLOSONE/CHI-hourly.csv
- PLOSONE/CHM-hourly.csv
- PLOSONE/DBK-hourly.csv
- PLOSONE/EZA-hourly.csv
- PLOSONE/HUM-hourly.csv
- PLOSONE/RPAC-hourly.csv
- PLOSONE/VTM-hourly.csv
- PLOSONE/readme20191124.docx
