# Supplementary material for: Seasonal changes of the diurnal variation of precipitation in the upper Río Chagres basin, Panamá
Source: PLoS One. 2019 Dec 16;14(12):e0224662. doi: 10.1371/journal.pone.0224662 (PMC6913943; doi:10.1371/journal.pone.0224662)
Supplement: S1 Dataset — (ZIP) [file pone.0224662.s001.zip › PLOSONE/ARC-hourly.csv]

Station: Arca Sonia (ARC)
Date	Precip (mm)
1/1/1999 0:00	0
1/1/1999 1:00	0
1/1/1999 2:00	0
1/1/1999 3:00	0
1/1/1999 4:00	0
1/1/1999 5:00	0
1/1/1999 6:00	0
1/1/1999 7:00	0
1/1/1999 8:00	0
1/1/1999 9:00	0
1/1/1999 10:00	0
1/1/1999 11:00	0
1/1/1999 12:00	0
1/1/1999 13:00	0
1/1/1999 14:00	0
1/1/1999 15:00	0
1/1/1999 16:00	0
1/1/1999 17:00	0
1/1/1999 18:00	0
1/1/1999 19:00	0
1/1/1999 20:00	0
1/1/1999 21:00	0
1/1/1999 22:00	0
1/1/1999 23:00	0
1/2/1999 0:00	0
1/2/1999 1:00	0
1/2/1999 2:00	0
1/2/1999 3:00	0
1/2/1999 4:00	0
1/2/1999 5:00	0
1/2/1999 6:00	0
1/2/1999 7:00	0
1/2/1999 8:00	0
1/2/1999 9:00	0
1/2/1999 10:00	0
1/2/1999 11:00	0
1/2/1999 12:00	0
1/2/1999 13:00	0
1/2/1999 14:00	0
1/2/1999 15:00	0
1/2/1999 16:00	0
1/2/1999 17:00	0
1/2/1999 18:00	0
1/2/1999 19:00	0
1/2/1999 20:00	0
1/2/1999 21:00	0
1/2/1999 22:00	0
1/2/1999 23:00	0
1/3/1999 0:00	0
1/3/1999 1:00	0
1/3/1999 2:00	0
1/3/1999 3:00	0
1/3/1999 4:00	0
1/3/1999 5:00	0
1/3/1999 6:00	0
1/3/1999 7:00	0
1/3/1999 8:00	0
1/3/1999 9:00	0
1/3/1999 10:00	0
1/3/1999 11:00	0
1/3/1999 12:00	0
1/3/1999 13:00	0
1/3/1999 14:00	0
1/3/1999 15:00	0
1/3/1999 16:00	0
1/3/1999 17:00	0
1/3/1999 18:00	0
1/3/1999 19:00	0
1/3/1999 20:00	0
1/3/1999 21:00	0
1/3/1999 22:00	0
1/3/1999 23:00	0
1/4/1999 0:00	0
1/4/1999 1:00	0
1/4/1999 2:00	0
1/4/1999 3:00	0
1/4/1999 4:00	0
1/4/1999 5:00	0
1/4/1999 6:00	0
1/4/1999 7:00	0
1/4/1999 8:00	0
1/4/1999 9:00	0
1/4/1999 10:00	0
1/4/1999 11:00	0
1/4/1999 12:00	0
1/4/1999 13:00	0
1/4/1999 14:00	0
1/4/1999 15:00	0
1/4/1999 16:00	0
1/4/1999 17:00	0
1/4/1999 18:00	0
1/4/1999 19:00	0
1/4/1999 20:00	0
1/4/1999 21:00	0
1/4/1999 22:00	0
1/4/1999 23:00	0
1/5/1999 0:00	0
1/5/1999 1:00	0
1/5/1999 2:00	0
1/5/1999 3:00	0
1/5/1999 4:00	0
1/5/1999 5:00	0
1/5/1999 6:00	0
1/5/1999 7:00	0
1/5/1999 8:00	0
1/5/1999 9:00	0
1/5/1999 10:00	0
1/5/1999 11:00	0
1/5/1999 12:00	0
1/5/1999 13:00	0
1/5/1999 14:00	0
1/5/1999 15:00	0
1/5/1999 16:00	0
1/5/1999 17:00	0
1/5/1999 18:00	0
1/5/1999 19:00	0
1/5/1999 20:00	0
1/5/1999 21:00	0
1/5/1999 22:00	0
1/5/1999 23:00	0
1/6/1999 0:00	0
1/6/1999 1:00	0
1/6/1999 2:00	0
1/6/1999 3:00	0
1/6/1999 4:00	0
1/6/1999 5:00	0
1/6/1999 6:00	0
1/6/1999 7:00	0
1/6/1999 8:00	0
1/6/1999 9:00	0
1/6/1999 10:00	0
1/6/1999 11:00	0
1/6/1999 12:00	0
1/6/1999 13:00	0
1/6/1999 14:00	0
1/6/1999 15:00	0
1/6/1999 16:00	0
1/6/1999 17:00	0
1/6/1999 18:00	0
1/6/1999 19:00	0
1/6/1999 20:00	0
1/6/1999 21:00	0
1/6/1999 22:00	0
1/6/1999 23:00	0
1/7/1999 0:00	0
1/7/1999 1:00	0
1/7/1999 2:00	0
1/7/1999 3:00	0
1/7/1999 4:00	0
1/7/1999 5:00	0
1/7/1999 6:00	0
1/7/1999 7:00	0
1/7/1999 8:00	0
1/7/1999 9:00	0
1/7/1999 10:00	0
1/7/1999 11:00	0
1/7/1999 12:00	0
1/7/1999 13:00	0
1/7/1999 14:00	0
1/7/1999 15:00	0
1/7/1999 16:00	0
1/7/1999 17:00	0
1/7/1999 18:00	0
1/7/1999 19:00	0
1/7/1999 20:00	0
1/7/1999 21:00	0
1/7/1999 22:00	0
1/7/1999 23:00	0
1/8/1999 0:00	0
1/8/1999 1:00	0
1/8/1999 2:00	0
1/8/1999 3:00	0
1/8/1999 4:00	0
1/8/1999 5:00	0
1/8/1999 6:00	0
1/8/1999 7:00	0
1/8/1999 8:00	0
1/8/1999 9:00	0
1/8/1999 10:00	0
1/8/1999 11:00	0
1/8/1999 12:00	0
1/8/1999 13:00	0
1/8/1999 14:00	0
1/8/1999 15:00	0
1/8/1999 16:00	0
1/8/1999 17:00	0
1/8/1999 18:00	0
1/8/1999 19:00	0
1/8/1999 20:00	0
1/8/1999 21:00	0
1/8/1999 22:00	0
1/8/1999 23:00	0
1/9/1999 0:00	0
1/9/1999 1:00	0
1/9/1999 2:00	0
1/9/1999 3:00	0
1/9/1999 4:00	0
1/9/1999 5:00	0
1/9/1999 6:00	0
1/9/1999 7:00	0
1/9/1999 8:00	0
1/9/1999 9:00	0
1/9/1999 10:00	0
1/9/1999 11:00	0
1/9/1999 12:00	0
1/9/1999 13:00	0
1/9/1999 14:00	0
1/9/1999 15:00	0
1/9/1999 16:00	0
1/9/1999 17:00	0
1/9/1999 18:00	0
1/9/1999 19:00	0
1/9/1999 20:00	0
1/9/1999 21:00	0
1/9/1999 22:00	0
1/9/1999 23:00	0
1/10/1999 0:00	0
1/10/1999 1:00	0
1/10/1999 2:00	0
1/10/1999 3:00	0
1/10/1999 4:00	0
1/10/1999 5:00	0
1/10/1999 6:00	0
1/10/1999 7:00	0
1/10/1999 8:00	0
1/10/1999 9:00	0
1/10/1999 10:00	0
1/10/1999 11:00	0
1/10/1999 12:00	0
1/10/1999 13:00	0
1/10/1999 14:00	0
1/10/1999 15:00	0
1/10/1999 16:00	0
1/10/1999 17:00	0
1/10/1999 18:00	0
1/10/1999 19:00	0
1/10/1999 20:00	0
1/10/1999 21:00	0
1/10/1999 22:00	0
1/10/1999 23:00	0
1/11/1999 0:00	0
1/11/1999 1:00	0
1/11/1999 2:00	0
1/11/1999 3:00	0
1/11/1999 4:00	0
1/11/1999 5:00	0
1/11/1999 6:00	0
1/11/1999 7:00	0
1/11/1999 8:00	0
1/11/1999 9:00	0
1/11/1999 10:00	0
1/11/1999 11:00	0
1/11/1999 12:00	0
1/11/1999 13:00	0
1/11/1999 14:00	0
1/11/1999 15:00	0
1/11/1999 16:00	0
1/11/1999 17:00	0
1/11/1999 18:00	0
1/11/1999 19:00	0
1/11/1999 20:00	0
1/11/1999 21:00	0
1/11/1999 22:00	0
1/11/1999 23:00	0
1/12/1999 0:00	0
1/12/1999 1:00	0
1/12/1999 2:00	0
1/12/1999 3:00	0
1/12/1999 4:00	0
1/12/1999 5:00	0
1/12/1999 6:00	0
1/12/1999 7:00	0
1/12/1999 8:00	0
1/12/1999 9:00	0
1/12/1999 10:00	0
1/12/1999 11:00	0
1/12/1999 12:00	0
1/12/1999 13:00	0
1/12/1999 14:00	0
1/12/1999 15:00	0
1/12/1999 16:00	0
1/12/1999 17:00	0
1/12/1999 18:00	0
1/12/1999 19:00	0
1/12/1999 20:00	0
1/12/1999 21:00	0
1/12/1999 22:00	0
1/12/1999 23:00	0
1/13/1999 0:00	0
1/13/1999 1:00	0
1/13/1999 2:00	0
1/13/1999 3:00	0
1/13/1999 4:00	0
1/13/1999 5:00	0
1/13/1999 6:00	0
1/13/1999 7:00	0
1/13/1999 8:00	0
1/13/1999 9:00	0
1/13/1999 10:00	0
1/13/1999 11:00	0
1/13/1999 12:00	0
1/13/1999 13:00	0
1/13/1999 14:00	0
1/13/1999 15:00	0
1/13/1999 16:00	0
1/13/1999 17:00	0
1/13/1999 18:00	0
1/13/1999 19:00	0
1/13/1999 20:00	0
1/13/1999 21:00	0
1/13/1999 22:00	0
1/13/1999 23:00	0
1/14/1999 0:00	0
1/14/1999 1:00	0
1/14/1999 2:00	0
1/14/1999 3:00	0
1/14/1999 4:00	0
1/14/1999 5:00	0
1/14/1999 6:00	0
1/14/1999 7:00	0
1/14/1999 8:00	0
1/14/1999 9:00	0
1/14/1999 10:00	0
1/14/1999 11:00	0
1/14/1999 12:00	0
1/14/1999 13:00	0
1/14/1999 14:00	0
1/14/1999 15:00	0
1/14/1999 16:00	0
1/14/1999 17:00	0
1/14/1999 18:00	0
1/14/1999 19:00	0
1/14/1999 20:00	0
1/14/1999 21:00	0
1/14/1999 22:00	0
1/14/1999 23:00	0
1/15/1999 0:00	0
1/15/1999 1:00	0
1/15/1999 2:00	0
1/15/1999 3:00	0
1/15/1999 4:00	0
1/15/1999 5:00	0
1/15/1999 6:00	0
1/15/1999 7:00	0
1/15/1999 8:00	0
1/15/1999 9:00	0
1/15/1999 10:00	0
1/15/1999 11:00	0
1/15/1999 12:00	0
1/15/1999 13:00	0
1/15/1999 14:00	0
1/15/1999 15:00	0
1/15/1999 16:00	0
1/15/1999 17:00	0
1/15/1999 18:00	0
1/15/1999 19:00	0
1/15/1999 20:00	0
1/15/1999 21:00	0
1/15/1999 22:00	0
1/15/1999 23:00	0
1/16/1999 0:00	0
1/16/1999 1:00	0
1/16/1999 2:00	0
1/16/1999 3:00	0
1/16/1999 4:00	0
1/16/1999 5:00	0
1/16/1999 6:00	0
1/16/1999 7:00	0
1/16/1999 8:00	0
1/16/1999 9:00	0
1/16/1999 10:00	0
1/16/1999 11:00	0
1/16/1999 12:00	0
1/16/1999 13:00	0
1/16/1999 14:00	0
1/16/1999 15:00	0
1/16/1999 16:00	0
1/16/1999 17:00	0
1/16/1999 18:00	0
1/16/1999 19:00	0
1/16/1999 20:00	0
1/16/1999 21:00	0
1/16/1999 22:00	0
1/16/1999 23:00	0
1/17/1999 0:00	0
1/17/1999 1:00	0
1/17/1999 2:00	0
1/17/1999 3:00	0
1/17/1999 4:00	0
1/17/1999 5:00	0
1/17/1999 6:00	0
1/17/1999 7:00	0
1/17/1999 8:00	0
1/17/1999 9:00	0
1/17/1999 10:00	0
1/17/1999 11:00	0
1/17/1999 12:00	0
1/17/1999 13:00	0
1/17/1999 14:00	0
1/17/1999 15:00	0
1/17/1999 16:00	0
1/17/1999 17:00	0
1/17/1999 18:00	0
1/17/1999 19:00	0
1/17/1999 20:00	0
1/17/1999 21:00	0
1/17/1999 22:00	0
1/17/1999 23:00	0
1/18/1999 0:00	0
1/18/1999 1:00	0
1/18/1999 2:00	0
1/18/1999 3:00	0
1/18/1999 4:00	0
1/18/1999 5:00	0
1/18/1999 6:00	0
1/18/1999 7:00	0
1/18/1999 8:00	0
1/18/1999 9:00	0
1/18/1999 10:00	0
1/18/1999 11:00	0
1/18/1999 12:00	0
1/18/1999 13:00	0
1/18/1999 14:00	0
1/18/1999 15:00	0
1/18/1999 16:00	0
1/18/1999 17:00	0
1/18/1999 18:00	0
1/18/1999 19:00	0
1/18/1999 20:00	0
1/18/1999 21:00	0
1/18/1999 22:00	0
1/18/1999 23:00	0
1/19/1999 0:00	0
1/19/1999 1:00	0
1/19/1999 2:00	0
1/19/1999 3:00	0
1/19/1999 4:00	0
1/19/1999 5:00	0
1/19/1999 6:00	0
1/19/1999 7:00	0
1/19/1999 8:00	0
1/19/1999 9:00	0
1/19/1999 10:00	0
1/19/1999 11:00	0
1/19/1999 12:00	0
1/19/1999 13:00	0
1/19/1999 14:00	0
1/19/1999 15:00	0
1/19/1999 16:00	0
1/19/1999 17:00	0
1/19/1999 18:00	0
1/19/1999 19:00	0
1/19/1999 20:00	0
1/19/1999 21:00	0
1/19/1999 22:00	0
1/19/1999 23:00	0
1/20/1999 0:00	0
1/20/1999 1:00	0
1/20/1999 2:00	0
1/20/1999 3:00	0
1/20/1999 4:00	0
1/20/1999 5:00	0
1/20/1999 6:00	0
1/20/1999 7:00	0
1/20/1999 8:00	0
1/20/1999 9:00	0
1/20/1999 10:00	0
1/20/1999 11:00	0
1/20/1999 12:00	0
1/20/1999 13:00	0
1/20/1999 14:00	0
1/20/1999 15:00	0
1/20/1999 16:00	0
1/20/1999 17:00	0
1/20/1999 18:00	0
1/20/1999 19:00	0
1/20/1999 20:00	0
1/20/1999 21:00	0
1/20/1999 22:00	0
1/20/1999 23:00	0
1/21/1999 0:00	0
1/21/1999 1:00	0
1/21/1999 2:00	0
1/21/1999 3:00	0
1/21/1999 4:00	0
1/21/1999 5:00	0
1/21/1999 6:00	0
1/21/1999 7:00	0
1/21/1999 8:00	0
1/21/1999 9:00	0
1/21/1999 10:00	0
1/21/1999 11:00	0
1/21/1999 12:00	0
1/21/1999 13:00	0
1/21/1999 14:00	0
1/21/1999 15:00	0
1/21/1999 16:00	0
1/21/1999 17:00	0
1/21/1999 18:00	0
1/21/1999 19:00	0
1/21/1999 20:00	0
1/21/1999 21:00	0
1/21/1999 22:00	0
1/21/1999 23:00	0
1/22/1999 0:00	0
1/22/1999 1:00	0
1/22/1999 2:00	0
1/22/1999 3:00	0
1/22/1999 4:00	0
1/22/1999 5:00	0
1/22/1999 6:00	0
1/22/1999 7:00	0
1/22/1999 8:00	0
1/22/1999 9:00	0
1/22/1999 10:00	0
1/22/1999 11:00	0
1/22/1999 12:00	0
1/22/1999 13:00	0
1/22/1999 14:00	0
1/22/1999 15:00	0
1/22/1999 16:00	0
1/22/1999 17:00	0
1/22/1999 18:00	0
1/22/1999 19:00	0
1/22/1999 20:00	0
1/22/1999 21:00	0
1/22/1999 22:00	0
1/22/1999 23:00	0
1/23/1999 0:00	0
1/23/1999 1:00	0
1/23/1999 2:00	0
1/23/1999 3:00	0
1/23/1999 4:00	0
1/23/1999 5:00	0
1/23/1999 6:00	0
1/23/1999 7:00	0
1/23/1999 8:00	0
1/23/1999 9:00	0
1/23/1999 10:00	0
1/23/1999 11:00	0
1/23/1999 12:00	0
1/23/1999 13:00	0
1/23/1999 14:00	0
1/23/1999 15:00	0
1/23/1999 16:00	0
1/23/1999 17:00	0
1/23/1999 18:00	0
1/23/1999 19:00	0
1/23/1999 20:00	0
1/23/1999 21:00	0
1/23/1999 22:00	0
1/23/1999 23:00	0
1/24/1999 0:00	0
1/24/1999 1:00	0
1/24/1999 2:00	0
1/24/1999 3:00	0
1/24/1999 4:00	0
1/24/1999 5:00	0
1/24/1999 6:00	0
1/24/1999 7:00	0
1/24/1999 8:00	0
1/24/1999 9:00	0
1/24/1999 10:00	0
1/24/1999 11:00	0
1/24/1999 12:00	0
1/24/1999 13:00	0
1/24/1999 14:00	0
1/24/1999 15:00	0
1/24/1999 16:00	0
1/24/1999 17:00	0
1/24/1999 18:00	0
1/24/1999 19:00	0
1/24/1999 20:00	0
1/24/1999 21:00	0
1/24/1999 22:00	0
1/24/1999 23:00	0
1/25/1999 0:00	0
1/25/1999 1:00	0
1/25/1999 2:00	0
1/25/1999 3:00	0
1/25/1999 4:00	0
1/25/1999 5:00	0
1/25/1999 6:00	0
1/25/1999 7:00	0
1/25/1999 8:00	0
1/25/1999 9:00	0
1/25/1999 10:00	0
1/25/1999 11:00	0
1/25/1999 12:00	0
1/25/1999 13:00	0
1/25/1999 14:00	0
1/25/1999 15:00	0
1/25/1999 16:00	0
1/25/1999 17:00	0
1/25/1999 18:00	0
1/25/1999 19:00	0
1/25/1999 20:00	0
1/25/1999 21:00	0
1/25/1999 22:00	0
1/25/1999 23:00	0
1/26/1999 0:00	0
1/26/1999 1:00	0
1/26/1999 2:00	0
1/26/1999 3:00	0
1/26/1999 4:00	0
1/26/1999 5:00	0
1/26/1999 6:00	0
1/26/1999 7:00	0
1/26/1999 8:00	0
1/26/1999 9:00	0
1/26/1999 10:00	0
1/26/1999 11:00	0
1/26/1999 12:00	0
1/26/1999 13:00	0
1/26/1999 14:00	0
1/26/1999 15:00	0
1/26/1999 16:00	0
1/26/1999 17:00	0
1/26/1999 18:00	0
1/26/1999 19:00	0
1/26/1999 20:00	0
1/26/1999 21:00	0
1/26/1999 22:00	0
1/26/1999 23:00	0
1/27/1999 0:00	0
1/27/1999 1:00	0
1/27/1999 2:00	0
1/27/1999 3:00	0
1/27/1999 4:00	0
1/27/1999 5:00	0
1/27/1999 6:00	0
1/27/1999 7:00	0
1/27/1999 8:00	0
1/27/1999 9:00	0
1/27/1999 10:00	0
1/27/1999 11:00	0
1/27/1999 12:00	0
1/27/1999 13:00	0
1/27/1999 14:00	0
1/27/1999 15:00	0
1/27/1999 16:00	0
1/27/1999 17:00	0
1/27/1999 18:00	0
1/27/1999 19:00	0
1/27/1999 20:00	0
1/27/1999 21:00	0
1/27/1999 22:00	0
1/27/1999 23:00	0
1/28/1999 0:00	0
1/28/1999 1:00	0
1/28/1999 2:00	0
1/28/1999 3:00	0
1/28/1999 4:00	0
1/28/1999 5:00	0
1/28/1999 6:00	0
1/28/1999 7:00	0
1/28/1999 8:00	0
1/28/1999 9:00	0
1/28/1999 10:00	0
1/28/1999 11:00	0
1/28/1999 12:00	0
1/28/1999 13:00	0
1/28/1999 14:00	0
1/28/1999 15:00	0
1/28/1999 16:00	0
1/28/1999 17:00	0
1/28/1999 18:00	0
1/28/1999 19:00	0
1/28/1999 20:00	0
1/28/1999 21:00	0
1/28/1999 22:00	0
1/28/1999 23:00	0
1/29/1999 0:00	0
1/29/1999 1:00	0
1/29/1999 2:00	0
1/29/1999 3:00	0
1/29/1999 4:00	0
1/29/1999 5:00	0
1/29/1999 6:00	0
1/29/1999 7:00	0
1/29/1999 8:00	0
1/29/1999 9:00	0
1/29/1999 10:00	0
1/29/1999 11:00	0
1/29/1999 12:00	0
1/29/1999 13:00	0
1/29/1999 14:00	0
1/29/1999 15:00	0
1/29/1999 16:00	0
1/29/1999 17:00	0
1/29/1999 18:00	0
1/29/1999 19:00	0
1/29/1999 20:00	0
1/29/1999 21:00	0
1/29/1999 22:00	0
1/29/1999 23:00	0
1/30/1999 0:00	0
1/30/1999 1:00	0
1/30/1999 2:00	0
1/30/1999 3:00	0
1/30/1999 4:00	0
1/30/1999 5:00	0
1/30/1999 6:00	0
1/30/1999 7:00	0
1/30/1999 8:00	0
1/30/1999 9:00	0
1/30/1999 10:00	0
1/30/1999 11:00	0
1/30/1999 12:00	0
1/30/1999 13:00	0
1/30/1999 14:00	0
1/30/1999 15:00	0
1/30/1999 16:00	0
1/30/1999 17:00	0
1/30/1999 18:00	0
1/30/1999 19:00	0
1/30/1999 20:00	0
1/30/1999 21:00	0
1/30/1999 22:00	0
1/30/1999 23:00	0
1/31/1999 0:00	0
1/31/1999 1:00	0
1/31/1999 2:00	0
1/31/1999 3:00	0
1/31/1999 4:00	0
1/31/1999 5:00	0
1/31/1999 6:00	0
1/31/1999 7:00	0
1/31/1999 8:00	0
1/31/1999 9:00	0
1/31/1999 10:00	0
1/31/1999 11:00	0
1/31/1999 12:00	0
1/31/1999 13:00	0
1/31/1999 14:00	0
1/31/1999 15:00	0
1/31/1999 16:00	0
1/31/1999 17:00	0
1/31/1999 18:00	0
1/31/1999 19:00	0
1/31/1999 20:00	0
1/31/1999 21:00	0
1/31/1999 22:00	0
1/31/1999 23:00	0
2/1/1999 0:00	0
2/1/1999 1:00	0
2/1/1999 2:00	0
2/1/1999 3:00	0
2/1/1999 4:00	0
2/1/1999 5:00	0
2/1/1999 6:00	0
2/1/1999 7:00	0
2/1/1999 8:00	0
2/1/1999 9:00	0
2/1/1999 10:00	0
2/1/1999 11:00	0
2/1/1999 12:00	0
2/1/1999 13:00	0
2/1/1999 14:00	0
2/1/1999 15:00	0
2/1/1999 16:00	0
2/1/1999 17:00	0
2/1/1999 18:00	0
2/1/1999 19:00	0
2/1/1999 20:00	0
2/1/1999 21:00	0
2/1/1999 22:00	0
2/1/1999 23:00	0
2/2/1999 0:00	0
2/2/1999 1:00	0
2/2/1999 2:00	0
2/2/1999 3:00	0
2/2/1999 4:00	0
2/2/1999 5:00	0
2/2/1999 6:00	0
2/2/1999 7:00	0
2/2/1999 8:00	0
2/2/1999 9:00	0
2/2/1999 10:00	0
2/2/1999 11:00	0
2/2/1999 12:00	0
2/2/1999 13:00	0
2/2/1999 14:00	0
2/2/1999 15:00	0
2/2/1999 16:00	0
2/2/1999 17:00	0
2/2/1999 18:00	0
2/2/1999 19:00	0
2/2/1999 20:00	0
2/2/1999 21:00	0
2/2/1999 22:00	0
2/2/1999 23:00	0
2/3/1999 0:00	0
2/3/1999 1:00	0
2/3/1999 2:00	0
2/3/1999 3:00	0
2/3/1999 4:00	0
2/3/1999 5:00	0
2/3/1999 6:00	0
2/3/1999 7:00	0
2/3/1999 8:00	0
2/3/1999 9:00	0
2/3/1999 10:00	0
2/3/1999 11:00	0
2/3/1999 12:00	0
2/3/1999 13:00	0
2/3/1999 14:00	0
2/3/1999 15:00	0
2/3/1999 16:00	0
2/3/1999 17:00	0
2/3/1999 18:00	0
2/3/1999 19:00	0
2/3/1999 20:00	0
2/3/1999 21:00	0
2/3/1999 22:00	0
2/3/1999 23:00	0
2/4/1999 0:00	0
2/4/1999 1:00	0
2/4/1999 2:00	0
2/4/1999 3:00	0
2/4/1999 4:00	0
2/4/1999 5:00	0
2/4/1999 6:00	0
2/4/1999 7:00	0
2/4/1999 8:00	0
2/4/1999 9:00	0
2/4/1999 10:00	0
2/4/1999 11:00	0
2/4/1999 12:00	0
2/4/1999 13:00	0
2/4/1999 14:00	0
2/4/1999 15:00	0
2/4/1999 16:00	0
2/4/1999 17:00	0
2/4/1999 18:00	0
2/4/1999 19:00	0
2/4/1999 20:00	0
2/4/1999 21:00	0
2/4/1999 22:00	0
2/4/1999 23:00	0
2/5/1999 0:00	0
2/5/1999 1:00	0
2/5/1999 2:00	0
2/5/1999 3:00	0
2/5/1999 4:00	0
2/5/1999 5:00	0
2/5/1999 6:00	0
2/5/1999 7:00	0
2/5/1999 8:00	0
2/5/1999 9:00	0
2/5/1999 10:00	0
2/5/1999 11:00	0
2/5/1999 12:00	0
2/5/1999 13:00	0
2/5/1999 14:00	0
2/5/1999 15:00	0
2/5/1999 16:00	0
2/5/1999 17:00	0
2/5/1999 18:00	0
2/5/1999 19:00	0
2/5/1999 20:00	0
2/5/1999 21:00	0
2/5/1999 22:00	0
2/5/1999 23:00	0
2/6/1999 0:00	0
2/6/1999 1:00	0
2/6/1999 2:00	0
2/6/1999 3:00	0
2/6/1999 4:00	0
2/6/1999 5:00	0
2/6/1999 6:00	0
2/6/1999 7:00	0
2/6/1999 8:00	0
2/6/1999 9:00	0
2/6/1999 10:00	0
2/6/1999 11:00	0
2/6/1999 12:00	0
2/6/1999 13:00	0
2/6/1999 14:00	0
2/6/1999 15:00	0
2/6/1999 16:00	0
2/6/1999 17:00	0
2/6/1999 18:00	0
2/6/1999 19:00	0
2/6/1999 20:00	0
2/6/1999 21:00	0
2/6/1999 22:00	0
2/6/1999 23:00	0
2/7/1999 0:00	0
2/7/1999 1:00	0
2/7/1999 2:00	0
2/7/1999 3:00	0
2/7/1999 4:00	0
2/7/1999 5:00	0
2/7/1999 6:00	0
2/7/1999 7:00	0
2/7/1999 8:00	0
2/7/1999 9:00	0
2/7/1999 10:00	0
2/7/1999 11:00	0
2/7/1999 12:00	0
2/7/1999 13:00	0
2/7/1999 14:00	0
2/7/1999 15:00	0
2/7/1999 16:00	0
2/7/1999 17:00	0
2/7/1999 18:00	0
2/7/1999 19:00	0
2/7/1999 20:00	0
2/7/1999 21:00	0
2/7/1999 22:00	0
2/7/1999 23:00	0
2/8/1999 0:00	0
2/8/1999 1:00	0
2/8/1999 2:00	0
2/8/1999 3:00	0
2/8/1999 4:00	0
2/8/1999 5:00	0
2/8/1999 6:00	0
2/8/1999 7:00	0
2/8/1999 8:00	0
2/8/1999 9:00	0
2/8/1999 10:00	0
2/8/1999 11:00	0
2/8/1999 12:00	0
2/8/1999 13:00	0
2/8/1999 14:00	0
2/8/1999 15:00	0
2/8/1999 16:00	0
2/8/1999 17:00	0
2/8/1999 18:00	0
2/8/1999 19:00	0
2/8/1999 20:00	0
2/8/1999 21:00	0
2/8/1999 22:00	0
2/8/1999 23:00	0
2/9/1999 0:00	0
2/9/1999 1:00	0
2/9/1999 2:00	0
2/9/1999 3:00	0
2/9/1999 4:00	0
2/9/1999 5:00	0
2/9/1999 6:00	0
2/9/1999 7:00	0
2/9/1999 8:00	0
2/9/1999 9:00	0
2/9/1999 10:00	0
2/9/1999 11:00	0
2/9/1999 12:00	0
2/9/1999 13:00	0
2/9/1999 14:00	0
2/9/1999 15:00	0
2/9/1999 16:00	0
2/9/1999 17:00	0
2/9/1999 18:00	0
2/9/1999 19:00	0
2/9/1999 20:00	0
2/9/1999 21:00	0
2/9/1999 22:00	0
2/9/1999 23:00	0
2/10/1999 0:00	0
2/10/1999 1:00	0
2/10/1999 2:00	0
2/10/1999 3:00	0
2/10/1999 4:00	0
2/10/1999 5:00	0
2/10/1999 6:00	0
2/10/1999 7:00	0
2/10/1999 8:00	0
2/10/1999 9:00	0
2/10/1999 10:00	0
2/10/1999 11:00	0
2/10/1999 12:00	0
2/10/1999 13:00	0
2/10/1999 14:00	0
2/10/1999 15:00	0
2/10/1999 16:00	0
2/10/1999 17:00	0
2/10/1999 18:00	0
2/10/1999 19:00	0
2/10/1999 20:00	0
2/10/1999 21:00	0
2/10/1999 22:00	0
2/10/1999 23:00	0
2/11/1999 0:00	0
2/11/1999 1:00	0
2/11/1999 2:00	0
2/11/1999 3:00	0
2/11/1999 4:00	0
2/11/1999 5:00	0
2/11/1999 6:00	0
2/11/1999 7:00	0
2/11/1999 8:00	0
2/11/1999 9:00	0
2/11/1999 10:00	0
2/11/1999 11:00	0
2/11/1999 12:00	0
2/11/1999 13:00	0
2/11/1999 14:00	0
2/11/1999 15:00	0
2/11/1999 16:00	0
2/11/1999 17:00	0
2/11/1999 18:00	0
2/11/1999 19:00	0
2/11/1999 20:00	0
2/11/1999 21:00	0
2/11/1999 22:00	0
2/11/1999 23:00	0
2/12/1999 0:00	0
2/12/1999 1:00	0
2/12/1999 2:00	0
2/12/1999 3:00	0
2/12/1999 4:00	0
2/12/1999 5:00	0
2/12/1999 6:00	0
2/12/1999 7:00	0
2/12/1999 8:00	0
2/12/1999 9:00	0
2/12/1999 10:00	0
2/12/1999 11:00	0
2/12/1999 12:00	0
2/12/1999 13:00	0
2/12/1999 14:00	0
2/12/1999 15:00	0
2/12/1999 16:00	0
2/12/1999 17:00	0
2/12/1999 18:00	0
2/12/1999 19:00	0
2/12/1999 20:00	0
2/12/1999 21:00	0
2/12/1999 22:00	0
2/12/1999 23:00	0
2/13/1999 0:00	0
2/13/1999 1:00	0
2/13/1999 2:00	0
2/13/1999 3:00	0
2/13/1999 4:00	0
2/13/1999 5:00	0
2/13/1999 6:00	0
2/13/1999 7:00	0
2/13/1999 8:00	0
2/13/1999 9:00	0
2/13/1999 10:00	0
2/13/1999 11:00	0
2/13/1999 12:00	0
2/13/1999 13:00	0
2/13/1999 14:00	0
2/13/1999 15:00	0
2/13/1999 16:00	0
2/13/1999 17:00	0
2/13/1999 18:00	0
2/13/1999 19:00	0
2/13/1999 20:00	0
2/13/1999 21:00	0
2/13/1999 22:00	0
2/13/1999 23:00	0
2/14/1999 0:00	0
2/14/1999 1:00	0
2/14/1999 2:00	0
2/14/1999 3:00	0
2/14/1999 4:00	0
2/14/1999 5:00	0
2/14/1999 6:00	0
2/14/1999 7:00	0
2/14/1999 8:00	0
2/14/1999 9:00	0
2/14/1999 10:00	0
2/14/1999 11:00	0
2/14/1999 12:00	0
2/14/1999 13:00	0
2/14/1999 14:00	0
2/14/1999 15:00	0
2/14/1999 16:00	0
2/14/1999 17:00	0
2/14/1999 18:00	0
2/14/1999 19:00	0
2/14/1999 20:00	0
2/14/1999 21:00	0
2/14/1999 22:00	0
2/14/1999 23:00	0
2/15/1999 0:00	0
2/15/1999 1:00	0
2/15/1999 2:00	0
2/15/1999 3:00	0
2/15/1999 4:00	0
2/15/1999 5:00	0
2/15/1999 6:00	0
2/15/1999 7:00	0
2/15/1999 8:00	0
2/15/1999 9:00	0
2/15/1999 10:00	0
2/15/1999 11:00	0
2/15/1999 12:00	0
2/15/1999 13:00	0
2/15/1999 14:00	0
2/15/1999 15:00	0
2/15/1999 16:00	0
2/15/1999 17:00	0
2/15/1999 18:00	0
2/15/1999 19:00	0
2/15/1999 20:00	0
2/15/1999 21:00	0
2/15/1999 22:00	0
2/15/1999 23:00	0
2/16/1999 0:00	0
2/16/1999 1:00	0
2/16/1999 2:00	0
2/16/1999 3:00	0
2/16/1999 4:00	0
2/16/1999 5:00	0
2/16/1999 6:00	0
2/16/1999 7:00	0
2/16/1999 8:00	0
2/16/1999 9:00	0
2/16/1999 10:00	0
2/16/1999 11:00	0
2/16/1999 12:00	0
2/16/1999 13:00	0
2/16/1999 14:00	0
2/16/1999 15:00	0
2/16/1999 16:00	0
2/16/1999 17:00	0
2/16/1999 18:00	0
2/16/1999 19:00	0
2/16/1999 20:00	0
2/16/1999 21:00	0
2/16/1999 22:00	0
2/16/1999 23:00	0
2/17/1999 0:00	0
2/17/1999 1:00	0
2/17/1999 2:00	0
2/17/1999 3:00	0
2/17/1999 4:00	0
2/17/1999 5:00	0
2/17/1999 6:00	0
2/17/1999 7:00	0
2/17/1999 8:00	0
2/17/1999 9:00	0
2/17/1999 10:00	0
2/17/1999 11:00	0
2/17/1999 12:00	0
2/17/1999 13:00	0
2/17/1999 14:00	0
2/17/1999 15:00	0
2/17/1999 16:00	0
2/17/1999 17:00	0
2/17/1999 18:00	0
2/17/1999 19:00	0
2/17/1999 20:00	0
2/17/1999 21:00	0
2/17/1999 22:00	0
2/17/1999 23:00	0
2/18/1999 0:00	0
2/18/1999 1:00	0
2/18/1999 2:00	0
2/18/1999 3:00	0
2/18/1999 4:00	0
2/18/1999 5:00	0
2/18/1999 6:00	0
2/18/1999 7:00	0
2/18/1999 8:00	0
2/18/1999 9:00	0
2/18/1999 10:00	0
2/18/1999 11:00	0
2/18/1999 12:00	0
2/18/1999 13:00	0
2/18/1999 14:00	0
2/18/1999 15:00	0
2/18/1999 16:00	0
2/18/1999 17:00	0
2/18/1999 18:00	0
2/18/1999 19:00	0
2/18/1999 20:00	0
2/18/1999 21:00	0
2/18/1999 22:00	0
2/18/1999 23:00	0
2/19/1999 0:00	0
2/19/1999 1:00	0
2/19/1999 2:00	0
2/19/1999 3:00	0
2/19/1999 4:00	0
2/19/1999 5:00	0
2/19/1999 6:00	0
2/19/1999 7:00	0
2/19/1999 8:00	0
2/19/1999 9:00	0
2/19/1999 10:00	0
2/19/1999 11:00	0
2/19/1999 12:00	0
2/19/1999 13:00	0
2/19/1999 14:00	0
2/19/1999 15:00	0
2/19/1999 16:00	0
2/19/1999 17:00	0
2/19/1999 18:00	0
2/19/1999 19:00	0
2/19/1999 20:00	0
2/19/1999 21:00	0
2/19/1999 22:00	0
2/19/1999 23:00	0
2/20/1999 0:00	0
2/20/1999 1:00	0
2/20/1999 2:00	0
2/20/1999 3:00	0
2/20/1999 4:00	0
2/20/1999 5:00	0
2/20/1999 6:00	0
2/20/1999 7:00	0
2/20/1999 8:00	0
2/20/1999 9:00	0
2/20/1999 10:00	0
2/20/1999 11:00	0
2/20/1999 12:00	0
2/20/1999 13:00	0
2/20/1999 14:00	0
2/20/1999 15:00	0
2/20/1999 16:00	0
2/20/1999 17:00	0
2/20/1999 18:00	0
2/20/1999 19:00	0
2/20/1999 20:00	0
2/20/1999 21:00	0
2/20/1999 22:00	0
2/20/1999 23:00	0
2/21/1999 0:00	0
2/21/1999 1:00	0
2/21/1999 2:00	0
2/21/1999 3:00	0
2/21/1999 4:00	0
2/21/1999 5:00	0
2/21/1999 6:00	0
2/21/1999 7:00	0
2/21/1999 8:00	0
2/21/1999 9:00	0
2/21/1999 10:00	0
2/21/1999 11:00	0
2/21/1999 12:00	0
2/21/1999 13:00	0
2/21/1999 14:00	0
2/21/1999 15:00	0
2/21/1999 16:00	0
2/21/1999 17:00	0
2/21/1999 18:00	0
2/21/1999 19:00	0
2/21/1999 20:00	0
2/21/1999 21:00	0
2/21/1999 22:00	0
2/21/1999 23:00	0
2/22/1999 0:00	0
2/22/1999 1:00	0
2/22/1999 2:00	0
2/22/1999 3:00	0
2/22/1999 4:00	0
2/22/1999 5:00	0
2/22/1999 6:00	0
2/22/1999 7:00	0
2/22/1999 8:00	0
2/22/1999 9:00	0
2/22/1999 10:00	0
2/22/1999 11:00	0
2/22/1999 12:00	0
2/22/1999 13:00	0
2/22/1999 14:00	0
2/22/1999 15:00	0
2/22/1999 16:00	0
2/22/1999 17:00	0
2/22/1999 18:00	0
2/22/1999 19:00	0
2/22/1999 20:00	0
2/22/1999 21:00	0
2/22/1999 22:00	0
2/22/1999 23:00	0
2/23/1999 0:00	0
2/23/1999 1:00	0
2/23/1999 2:00	0
2/23/1999 3:00	0
2/23/1999 4:00	0
2/23/1999 5:00	0
2/23/1999 6:00	0
2/23/1999 7:00	0
2/23/1999 8:00	0
2/23/1999 9:00	0
2/23/1999 10:00	0
2/23/1999 11:00	0
2/23/1999 12:00	0
2/23/1999 13:00	0
2/23/1999 14:00	0
2/23/1999 15:00	0
2/23/1999 16:00	0
2/23/1999 17:00	0
2/23/1999 18:00	0
2/23/1999 19:00	0
2/23/1999 20:00	0
2/23/1999 21:00	0
2/23/1999 22:00	0
2/23/1999 23:00	0
2/24/1999 0:00	0
2/24/1999 1:00	0
2/24/1999 2:00	0
2/24/1999 3:00	0
2/24/1999 4:00	0
2/24/1999 5:00	0
2/24/1999 6:00	0
2/24/1999 7:00	0
2/24/1999 8:00	0
2/24/1999 9:00	0
2/24/1999 10:00	0
2/24/1999 11:00	0
2/24/1999 12:00	0
2/24/1999 13:00	0
2/24/1999 14:00	0
2/24/1999 15:00	0
2/24/1999 16:00	0
2/24/1999 17:00	0
2/24/1999 18:00	0
2/24/1999 19:00	0
2/24/1999 20:00	0
2/24/1999 21:00	0
2/24/1999 22:00	0
2/24/1999 23:00	0
2/25/1999 0:00	0
2/25/1999 1:00	0
2/25/1999 2:00	0
2/25/1999 3:00	0
2/25/1999 4:00	0
2/25/1999 5:00	0
2/25/1999 6:00	0
2/25/1999 7:00	0
2/25/1999 8:00	0
2/25/1999 9:00	0
2/25/1999 10:00	0
2/25/1999 11:00	0
2/25/1999 12:00	0
2/25/1999 13:00	0
2/25/1999 14:00	0
2/25/1999 15:00	0
2/25/1999 16:00	0
2/25/1999 17:00	0
2/25/1999 18:00	0
2/25/1999 19:00	0
2/25/1999 20:00	0
2/25/1999 21:00	0
2/25/1999 22:00	0
2/25/1999 23:00	0
2/26/1999 0:00	0
2/26/1999 1:00	0
2/26/1999 2:00	0
2/26/1999 3:00	0
2/26/1999 4:00	0
2/26/1999 5:00	0
2/26/1999 6:00	0
2/26/1999 7:00	0
2/26/1999 8:00	0
2/26/1999 9:00	0
2/26/1999 10:00	0
2/26/1999 11:00	0
2/26/1999 12:00	0
2/26/1999 13:00	0
2/26/1999 14:00	0
2/26/1999 15:00	0
2/26/1999 16:00	0
2/26/1999 17:00	0
2/26/1999 18:00	0
2/26/1999 19:00	0
2/26/1999 20:00	0
2/26/1999 21:00	0
2/26/1999 22:00	0
2/26/1999 23:00	0
2/27/1999 0:00	0
2/27/1999 1:00	0
2/27/1999 2:00	0
2/27/1999 3:00	0
2/27/1999 4:00	0
2/27/1999 5:00	0
2/27/1999 6:00	0
2/27/1999 7:00	0
2/27/1999 8:00	0
2/27/1999 9:00	0
2/27/1999 10:00	0
2/27/1999 11:00	0
2/27/1999 12:00	0
2/27/1999 13:00	0
2/27/1999 14:00	0
2/27/1999 15:00	0
2/27/1999 16:00	0
2/27/1999 17:00	0
2/27/1999 18:00	0
2/27/1999 19:00	0
2/27/1999 20:00	0
2/27/1999 21:00	0
2/27/1999 22:00	0
2/27/1999 23:00	0
2/28/1999 0:00	0
2/28/1999 1:00	0
2/28/1999 2:00	0
2/28/1999 3:00	0
2/28/1999 4:00	0
2/28/1999 5:00	0
2/28/1999 6:00	0
2/28/1999 7:00	0
2/28/1999 8:00	0
2/28/1999 9:00	0
2/28/1999 10:00	0
2/28/1999 11:00	0
2/28/1999 12:00	0
2/28/1999 13:00	0
2/28/1999 14:00	0
2/28/1999 15:00	0
2/28/1999 16:00	0
2/28/1999 17:00	0
2/28/1999 18:00	0
2/28/1999 19:00	0
2/28/1999 20:00	0
2/28/1999 21:00	0
2/28/1999 22:00	0
2/28/1999 23:00	0
3/1/1999 0:00	0
3/1/1999 1:00	0
3/1/1999 2:00	0
3/1/1999 3:00	0
3/1/1999 4:00	0
3/1/1999 5:00	0
3/1/1999 6:00	0
3/1/1999 7:00	0
3/1/1999 8:00	0
3/1/1999 9:00	0
3/1/1999 10:00	0
3/1/1999 11:00	0
3/1/1999 12:00	0
3/1/1999 13:00	0
3/1/1999 14:00	0
3/1/1999 15:00	0
3/1/1999 16:00	0
3/1/1999 17:00	0
3/1/1999 18:00	0
3/1/1999 19:00	0
3/1/1999 20:00	0
3/1/1999 21:00	0
3/1/1999 22:00	0
3/1/1999 23:00	0
3/2/1999 0:00	0
3/2/1999 1:00	0
3/2/1999 2:00	0
3/2/1999 3:00	0
3/2/1999 4:00	0
3/2/1999 5:00	0
3/2/1999 6:00	0
3/2/1999 7:00	0
3/2/1999 8:00	0
3/2/1999 9:00	0
3/2/1999 10:00	0
3/2/1999 11:00	0
3/2/1999 12:00	0
3/2/1999 13:00	0
3/2/1999 14:00	0
3/2/1999 15:00	0
3/2/1999 16:00	0
3/2/1999 17:00	0
3/2/1999 18:00	0
3/2/1999 19:00	0
3/2/1999 20:00	0
3/2/1999 21:00	0
3/2/1999 22:00	0
3/2/1999 23:00	0
3/3/1999 0:00	0
3/3/1999 1:00	0
3/3/1999 2:00	0
3/3/1999 3:00	0
3/3/1999 4:00	0
3/3/1999 5:00	0
3/3/1999 6:00	0
3/3/1999 7:00	0
3/3/1999 8:00	0
3/3/1999 9:00	0
3/3/1999 10:00	0
3/3/1999 11:00	0
3/3/1999 12:00	0
3/3/1999 13:00	0
3/3/1999 14:00	0
3/3/1999 15:00	0
3/3/1999 16:00	0
3/3/1999 17:00	0
3/3/1999 18:00	0
3/3/1999 19:00	0
3/3/1999 20:00	0
3/3/1999 21:00	0
3/3/1999 22:00	0
3/3/1999 23:00	0
3/4/1999 0:00	0
3/4/1999 1:00	0
3/4/1999 2:00	0
3/4/1999 3:00	0
3/4/1999 4:00	0
3/4/1999 5:00	0
3/4/1999 6:00	0
3/4/1999 7:00	0
3/4/1999 8:00	0
3/4/1999 9:00	0
3/4/1999 10:00	0
3/4/1999 11:00	0
3/4/1999 12:00	0
3/4/1999 13:00	0
3/4/1999 14:00	0
3/4/1999 15:00	0
3/4/1999 16:00	0
3/4/1999 17:00	0
3/4/1999 18:00	0
3/4/1999 19:00	0
3/4/1999 20:00	0
3/4/1999 21:00	0
3/4/1999 22:00	0
3/4/1999 23:00	0
3/5/1999 0:00	0
3/5/1999 1:00	0
3/5/1999 2:00	0
3/5/1999 3:00	0
3/5/1999 4:00	0
3/5/1999 5:00	0
3/5/1999 6:00	0
3/5/1999 7:00	0
3/5/1999 8:00	0
3/5/1999 9:00	0
3/5/1999 10:00	0
3/5/1999 11:00	0
3/5/1999 12:00	0
3/5/1999 13:00	0
3/5/1999 14:00	0
3/5/1999 15:00	0
3/5/1999 16:00	0
3/5/1999 17:00	0
3/5/1999 18:00	0
3/5/1999 19:00	0
3/5/1999 20:00	0
3/5/1999 21:00	0
3/5/1999 22:00	0
3/5/1999 23:00	0
3/6/1999 0:00	0
3/6/1999 1:00	0
3/6/1999 2:00	0
3/6/1999 3:00	0
3/6/1999 4:00	0
3/6/1999 5:00	0
3/6/1999 6:00	0
3/6/1999 7:00	0
3/6/1999 8:00	0
3/6/1999 9:00	0
3/6/1999 10:00	0
3/6/1999 11:00	0
3/6/1999 12:00	0
3/6/1999 13:00	0
3/6/1999 14:00	0
3/6/1999 15:00	0
3/6/1999 16:00	0
3/6/1999 17:00	0
3/6/1999 18:00	0
3/6/1999 19:00	0
3/6/1999 20:00	0
3/6/1999 21:00	0
3/6/1999 22:00	0
3/6/1999 23:00	0
3/7/1999 0:00	0
3/7/1999 1:00	0
3/7/1999 2:00	0
3/7/1999 3:00	0
3/7/1999 4:00	0
3/7/1999 5:00	0
3/7/1999 6:00	0
3/7/1999 7:00	0
3/7/1999 8:00	0
3/7/1999 9:00	0
3/7/1999 10:00	0
3/7/1999 11:00	0
3/7/1999 12:00	0
3/7/1999 13:00	0
3/7/1999 14:00	0
3/7/1999 15:00	0
3/7/1999 16:00	0
3/7/1999 17:00	0
3/7/1999 18:00	0
3/7/1999 19:00	0
3/7/1999 20:00	0
3/7/1999 21:00	0
3/7/1999 22:00	0
3/7/1999 23:00	0
3/8/1999 0:00	0
3/8/1999 1:00	0
3/8/1999 2:00	0
3/8/1999 3:00	0
3/8/1999 4:00	0
3/8/1999 5:00	0
3/8/1999 6:00	0
3/8/1999 7:00	0
3/8/1999 8:00	0
3/8/1999 9:00	0
3/8/1999 10:00	0
3/8/1999 11:00	0
3/8/1999 12:00	0
3/8/1999 13:00	0
3/8/1999 14:00	0
3/8/1999 15:00	0
3/8/1999 16:00	0
3/8/1999 17:00	0
3/8/1999 18:00	0
3/8/1999 19:00	0
3/8/1999 20:00	0
3/8/1999 21:00	0
3/8/1999 22:00	0
3/8/1999 23:00	0
3/9/1999 0:00	0
3/9/1999 1:00	0
3/9/1999 2:00	0
3/9/1999 3:00	0
3/9/1999 4:00	0
3/9/1999 5:00	0
3/9/1999 6:00	0
3/9/1999 7:00	0
3/9/1999 8:00	0
3/9/1999 9:00	0
3/9/1999 10:00	0
3/9/1999 11:00	0
3/9/1999 12:00	0
3/9/1999 13:00	0
3/9/1999 14:00	0
3/9/1999 15:00	0
3/9/1999 16:00	0
3/9/1999 17:00	0
3/9/1999 18:00	0
3/9/1999 19:00	0
3/9/1999 20:00	0
3/9/1999 21:00	0
3/9/1999 22:00	0
3/9/1999 23:00	0
3/10/1999 0:00	0
3/10/1999 1:00	0
3/10/1999 2:00	0
3/10/1999 3:00	0
3/10/1999 4:00	0
3/10/1999 5:00	0
3/10/1999 6:00	0
3/10/1999 7:00	0
3/10/1999 8:00	0
3/10/1999 9:00	0
3/10/1999 10:00	0
3/10/1999 11:00	0
3/10/1999 12:00	0
3/10/1999 13:00	0
3/10/1999 14:00	0
3/10/1999 15:00	0
3/10/1999 16:00	0
3/10/1999 17:00	0
3/10/1999 18:00	0
3/10/1999 19:00	0
3/10/1999 20:00	0
3/10/1999 21:00	0
3/10/1999 22:00	0
3/10/1999 23:00	0
3/11/1999 0:00	0
3/11/1999 1:00	0
3/11/1999 2:00	0
3/11/1999 3:00	0
3/11/1999 4:00	0
3/11/1999 5:00	0
3/11/1999 6:00	0
3/11/1999 7:00	0
3/11/1999 8:00	0
3/11/1999 9:00	0
3/11/1999 10:00	0
3/11/1999 11:00	0
3/11/1999 12:00	0
3/11/1999 13:00	0
3/11/1999 14:00	0
3/11/1999 15:00	0
3/11/1999 16:00	0
3/11/1999 17:00	0
3/11/1999 18:00	0
3/11/1999 19:00	0
3/11/1999 20:00	0
3/11/1999 21:00	0
3/11/1999 22:00	0
3/11/1999 23:00	0
3/12/1999 0:00	0
3/12/1999 1:00	0
3/12/1999 2:00	0
3/12/1999 3:00	0
3/12/1999 4:00	0
3/12/1999 5:00	0
3/12/1999 6:00	0
3/12/1999 7:00	0
3/12/1999 8:00	0
3/12/1999 9:00	0
3/12/1999 10:00	0
3/12/1999 11:00	0
3/12/1999 12:00	0
3/12/1999 13:00	0
3/12/1999 14:00	0
3/12/1999 15:00	0
3/12/1999 16:00	0
3/12/1999 17:00	0
3/12/1999 18:00	0
3/12/1999 19:00	0
3/12/1999 20:00	0
3/12/1999 21:00	0
3/12/1999 22:00	0
3/12/1999 23:00	0
3/13/1999 0:00	0
3/13/1999 1:00	0
3/13/1999 2:00	0
3/13/1999 3:00	0
3/13/1999 4:00	0
3/13/1999 5:00	0
3/13/1999 6:00	0
3/13/1999 7:00	0
3/13/1999 8:00	0
3/13/1999 9:00	0
3/13/1999 10:00	0
3/13/1999 11:00	0
3/13/1999 12:00	0
3/13/1999 13:00	0
3/13/1999 14:00	0
3/13/1999 15:00	0
3/13/1999 16:00	0
3/13/1999 17:00	0
3/13/1999 18:00	0
3/13/1999 19:00	0
3/13/1999 20:00	0
3/13/1999 21:00	0
3/13/1999 22:00	0
3/13/1999 23:00	0
3/14/1999 0:00	0
3/14/1999 1:00	0
3/14/1999 2:00	0
3/14/1999 3:00	0
3/14/1999 4:00	0
3/14/1999 5:00	0
3/14/1999 6:00	0
3/14/1999 7:00	0
3/14/1999 8:00	0
3/14/1999 9:00	0
3/14/1999 10:00	0
3/14/1999 11:00	0
3/14/1999 12:00	0
3/14/1999 13:00	0
3/14/1999 14:00	0
3/14/1999 15:00	0
3/14/1999 16:00	0
3/14/1999 17:00	0
3/14/1999 18:00	0
3/14/1999 19:00	0
3/14/1999 20:00	0
3/14/1999 21:00	0
3/14/1999 22:00	0
3/14/1999 23:00	0
3/15/1999 0:00	0
3/15/1999 1:00	0
3/15/1999 2:00	0
3/15/1999 3:00	0
3/15/1999 4:00	0
3/15/1999 5:00	0
3/15/1999 6:00	0
3/15/1999 7:00	0
3/15/1999 8:00	0
3/15/1999 9:00	0
3/15/1999 10:00	0
3/15/1999 11:00	0
3/15/1999 12:00	0
3/15/1999 13:00	0
3/15/1999 14:00	0
3/15/1999 15:00	0
3/15/1999 16:00	0
3/15/1999 17:00	0
3/15/1999 18:00	0
3/15/1999 19:00	0
3/15/1999 20:00	0
3/15/1999 21:00	0
3/15/1999 22:00	0
3/15/1999 23:00	0
3/16/1999 0:00	0
3/16/1999 1:00	0
3/16/1999 2:00	0
3/16/1999 3:00	0
3/16/1999 4:00	0
3/16/1999 5:00	0
3/16/1999 6:00	0
3/16/1999 7:00	0
3/16/1999 8:00	0
3/16/1999 9:00	0
3/16/1999 10:00	0
3/16/1999 11:00	0
3/16/1999 12:00	0
3/16/1999 13:00	0
3/16/1999 14:00	0
3/16/1999 15:00	0
3/16/1999 16:00	0
3/16/1999 17:00	0
3/16/1999 18:00	0
3/16/1999 19:00	0
3/16/1999 20:00	0
3/16/1999 21:00	0
3/16/1999 22:00	0
3/16/1999 23:00	0
3/17/1999 0:00	0
3/17/1999 1:00	0
3/17/1999 2:00	0
3/17/1999 3:00	0
3/17/1999 4:00	0
3/17/1999 5:00	0
3/17/1999 6:00	0
3/17/1999 7:00	0
3/17/1999 8:00	0
3/17/1999 9:00	0
3/17/1999 10:00	0
3/17/1999 11:00	0
3/17/1999 12:00	0
3/17/1999 13:00	0
3/17/1999 14:00	0
3/17/1999 15:00	0
3/17/1999 16:00	0
3/17/1999 17:00	0
3/17/1999 18:00	0
3/17/1999 19:00	0
3/17/1999 20:00	0
3/17/1999 21:00	0
3/17/1999 22:00	0
3/17/1999 23:00	0
3/18/1999 0:00	0
3/18/1999 1:00	0
3/18/1999 2:00	0
3/18/1999 3:00	0
3/18/1999 4:00	0
3/18/1999 5:00	0
3/18/1999 6:00	0
3/18/1999 7:00	0
3/18/1999 8:00	0
3/18/1999 9:00	0
3/18/1999 10:00	0
3/18/1999 11:00	0
3/18/1999 12:00	0
3/18/1999 13:00	0
3/18/1999 14:00	0
3/18/1999 15:00	0
3/18/1999 16:00	0
3/18/1999 17:00	0
3/18/1999 18:00	0
3/18/1999 19:00	0
3/18/1999 20:00	0
3/18/1999 21:00	0
3/18/1999 22:00	0
3/18/1999 23:00	0
3/19/1999 0:00	0
3/19/1999 1:00	0
3/19/1999 2:00	0
3/19/1999 3:00	0
3/19/1999 4:00	0
3/19/1999 5:00	0
3/19/1999 6:00	0
3/19/1999 7:00	0
3/19/1999 8:00	0
3/19/1999 9:00	0
3/19/1999 10:00	0
3/19/1999 11:00	0
3/19/1999 12:00	0
3/19/1999 13:00	0
3/19/1999 14:00	0
3/19/1999 15:00	0
3/19/1999 16:00	0
3/19/1999 17:00	0
3/19/1999 18:00	0
3/19/1999 19:00	0
3/19/1999 20:00	0
3/19/1999 21:00	0
3/19/1999 22:00	0
3/19/1999 23:00	0
3/20/1999 0:00	0
3/20/1999 1:00	0
3/20/1999 2:00	0
3/20/1999 3:00	0
3/20/1999 4:00	0
3/20/1999 5:00	0
3/20/1999 6:00	0
3/20/1999 7:00	0
3/20/1999 8:00	0
3/20/1999 9:00	0
3/20/1999 10:00	0
3/20/1999 11:00	0
3/20/1999 12:00	0
3/20/1999 13:00	0
3/20/1999 14:00	0
3/20/1999 15:00	0
3/20/1999 16:00	0
3/20/1999 17:00	0
3/20/1999 18:00	0
3/20/1999 19:00	0
3/20/1999 20:00	0
3/20/1999 21:00	0
3/20/1999 22:00	0
3/20/1999 23:00	0
3/21/1999 0:00	0
3/21/1999 1:00	0
3/21/1999 2:00	0
3/21/1999 3:00	0
3/21/1999 4:00	0
3/21/1999 5:00	0
3/21/1999 6:00	0
3/21/1999 7:00	0
3/21/1999 8:00	0
3/21/1999 9:00	0
3/21/1999 10:00	0
3/21/1999 11:00	0
3/21/1999 12:00	0
3/21/1999 13:00	0
3/21/1999 14:00	0
3/21/1999 15:00	0
3/21/1999 16:00	0
3/21/1999 17:00	0
3/21/1999 18:00	0
3/21/1999 19:00	0
3/21/1999 20:00	0
3/21/1999 21:00	0
3/21/1999 22:00	0
3/21/1999 23:00	0
3/22/1999 0:00	0
3/22/1999 1:00	0
3/22/1999 2:00	0
3/22/1999 3:00	0
3/22/1999 4:00	0
3/22/1999 5:00	0
3/22/1999 6:00	0
3/22/1999 7:00	0
3/22/1999 8:00	0
3/22/1999 9:00	0
3/22/1999 10:00	0
3/22/1999 11:00	0
3/22/1999 12:00	0
3/22/1999 13:00	0
3/22/1999 14:00	0
3/22/1999 15:00	0
3/22/1999 16:00	0
3/22/1999 17:00	0
3/22/1999 18:00	0
3/22/1999 19:00	0
3/22/1999 20:00	0
3/22/1999 21:00	0
3/22/1999 22:00	0
3/22/1999 23:00	0
3/23/1999 0:00	0
3/23/1999 1:00	0
3/23/1999 2:00	0
3/23/1999 3:00	0
3/23/1999 4:00	0
3/23/1999 5:00	0
3/23/1999 6:00	0
3/23/1999 7:00	0
3/23/1999 8:00	0
3/23/1999 9:00	0
3/23/1999 10:00	0
3/23/1999 11:00	0
3/23/1999 12:00	0
3/23/1999 13:00	0
3/23/1999 14:00	0
3/23/1999 15:00	0
3/23/1999 16:00	0
3/23/1999 17:00	0
3/23/1999 18:00	0
3/23/1999 19:00	0
3/23/1999 20:00	0
3/23/1999 21:00	0
3/23/1999 22:00	0
3/23/1999 23:00	0
3/24/1999 0:00	0
3/24/1999 1:00	0
3/24/1999 2:00	0
3/24/1999 3:00	0
3/24/1999 4:00	0
3/24/1999 5:00	0
3/24/1999 6:00	0
3/24/1999 7:00	0
3/24/1999 8:00	0
3/24/1999 9:00	0
3/24/1999 10:00	0
3/24/1999 11:00	0
3/24/1999 12:00	0
3/24/1999 13:00	0
3/24/1999 14:00	0
3/24/1999 15:00	0
3/24/1999 16:00	0
3/24/1999 17:00	0
3/24/1999 18:00	0
3/24/1999 19:00	0
3/24/1999 20:00	0
3/24/1999 21:00	0
3/24/1999 22:00	0
3/24/1999 23:00	0
3/25/1999 0:00	0
3/25/1999 1:00	0
3/25/1999 2:00	0
3/25/1999 3:00	0
3/25/1999 4:00	0
3/25/1999 5:00	0
[truncated: 159,290 more rows]
