# Supplementary material for: Seasonal changes of the diurnal variation of precipitation in the upper Río Chagres basin, Panamá
Source: PLoS One. 2019 Dec 16;14(12):e0224662. doi: 10.1371/journal.pone.0224662 (PMC6913943; doi:10.1371/journal.pone.0224662)
Supplement: S1 Dataset — (ZIP) [file pone.0224662.s001.zip › PLOSONE/CHI-hourly.csv]

Station: Chico (CHI)
Date	Precip (mm)
1/1/1967 1:00	0
1/1/1967 2:00	0
1/1/1967 3:00	0
1/1/1967 4:00	0
1/1/1967 5:00	0
1/1/1967 6:00	0
1/1/1967 7:00	0
1/1/1967 8:00	0
1/1/1967 9:00	0
1/1/1967 10:00	0
1/1/1967 11:00	0
1/1/1967 12:00	0
1/1/1967 13:00	0
1/1/1967 14:00	0
1/1/1967 15:00	0
1/1/1967 16:00	0
1/1/1967 17:00	0
1/1/1967 18:00	0
1/1/1967 19:00	0
1/1/1967 20:00	0
1/1/1967 21:00	0
1/1/1967 22:00	0
1/1/1967 23:00	0
1/2/1967 0:00	0
1/2/1967 1:00	0
1/2/1967 2:00	0
1/2/1967 3:00	0
1/2/1967 4:00	0
1/2/1967 5:00	0
1/2/1967 6:00	0
1/2/1967 7:00	0
1/2/1967 8:00	0
1/2/1967 9:00	0
1/2/1967 10:00	0
1/2/1967 11:00	0
1/2/1967 12:00	0
1/2/1967 13:00	0
1/2/1967 14:00	0
1/2/1967 15:00	0
1/2/1967 16:00	0
1/2/1967 17:00	0
1/2/1967 18:00	0
1/2/1967 19:00	0
1/2/1967 20:00	0
1/2/1967 21:00	0
1/2/1967 22:00	0
1/2/1967 23:00	0
1/3/1967 0:00	0
1/3/1967 1:00	0
1/3/1967 2:00	0
1/3/1967 3:00	0
1/3/1967 4:00	0
1/3/1967 5:00	0
1/3/1967 6:00	0
1/3/1967 7:00	0
1/3/1967 8:00	0
1/3/1967 9:00	0
1/3/1967 10:00	0
1/3/1967 11:00	0
1/3/1967 12:00	0
1/3/1967 13:00	0
1/3/1967 14:00	0
1/3/1967 15:00	0
1/3/1967 16:00	0
1/3/1967 17:00	0
1/3/1967 18:00	0
1/3/1967 19:00	0
1/3/1967 20:00	0
1/3/1967 21:00	0
1/3/1967 22:00	0
1/3/1967 23:00	0
1/4/1967 0:00	0
1/4/1967 1:00	0
1/4/1967 2:00	0
1/4/1967 3:00	0
1/4/1967 4:00	0
1/4/1967 5:00	0
1/4/1967 6:00	0
1/4/1967 7:00	0
1/4/1967 8:00	0
1/4/1967 9:00	0
1/4/1967 10:00	0
1/4/1967 11:00	0
1/4/1967 12:00	0
1/4/1967 13:00	0
1/4/1967 14:00	0
1/4/1967 15:00	0
1/4/1967 16:00	0
1/4/1967 17:00	0
1/4/1967 18:00	0
1/4/1967 19:00	0
1/4/1967 20:00	0
1/4/1967 21:00	0
1/4/1967 22:00	0
1/4/1967 23:00	0
1/5/1967 0:00	0
1/5/1967 1:00	0
1/5/1967 2:00	0
1/5/1967 3:00	0
1/5/1967 4:00	0
1/5/1967 5:00	0
1/5/1967 6:00	0
1/5/1967 7:00	0
1/5/1967 8:00	0
1/5/1967 9:00	0
1/5/1967 10:00	0
1/5/1967 11:00	0
1/5/1967 12:00	0
1/5/1967 13:00	0
1/5/1967 14:00	0
1/5/1967 15:00	0
1/5/1967 16:00	0
1/5/1967 17:00	0
1/5/1967 18:00	0
1/5/1967 19:00	0
1/5/1967 20:00	0
1/5/1967 21:00	0
1/5/1967 22:00	0
1/5/1967 23:00	0
1/6/1967 0:00	0
1/6/1967 1:00	0
1/6/1967 2:00	0
1/6/1967 3:00	0
1/6/1967 4:00	0
1/6/1967 5:00	0
1/6/1967 6:00	0
1/6/1967 7:00	0
1/6/1967 8:00	0
1/6/1967 9:00	0
1/6/1967 10:00	0
1/6/1967 11:00	0
1/6/1967 12:00	0
1/6/1967 13:00	0
1/6/1967 14:00	0
1/6/1967 15:00	0
1/6/1967 16:00	0
1/6/1967 17:00	0
1/6/1967 18:00	0
1/6/1967 19:00	0
1/6/1967 20:00	0
1/6/1967 21:00	0
1/6/1967 22:00	0
1/6/1967 23:00	0
1/7/1967 0:00	0
1/7/1967 1:00	0
1/7/1967 2:00	0
1/7/1967 3:00	0
1/7/1967 4:00	0
1/7/1967 5:00	0
1/7/1967 6:00	0
1/7/1967 7:00	0
1/7/1967 8:00	0
1/7/1967 9:00	0
1/7/1967 10:00	0
1/7/1967 11:00	0
1/7/1967 12:00	0
1/7/1967 13:00	0
1/7/1967 14:00	0
1/7/1967 15:00	0
1/7/1967 16:00	0
1/7/1967 17:00	0
1/7/1967 18:00	0
1/7/1967 19:00	0
1/7/1967 20:00	0
1/7/1967 21:00	0
1/7/1967 22:00	0
1/7/1967 23:00	0
1/8/1967 0:00	0
1/8/1967 1:00	0
1/8/1967 2:00	0
1/8/1967 3:00	0
1/8/1967 4:00	0
1/8/1967 5:00	0
1/8/1967 6:00	0
1/8/1967 7:00	0
1/8/1967 8:00	0
1/8/1967 9:00	0
1/8/1967 10:00	0
1/8/1967 11:00	0
1/8/1967 12:00	0
1/8/1967 13:00	0
1/8/1967 14:00	0
1/8/1967 15:00	0
1/8/1967 16:00	0
1/8/1967 17:00	0
1/8/1967 18:00	0
1/8/1967 19:00	0
1/8/1967 20:00	0
1/8/1967 21:00	0
1/8/1967 22:00	0
1/8/1967 23:00	0
1/9/1967 0:00	0
1/9/1967 1:00	0
1/9/1967 2:00	0
1/9/1967 3:00	0
1/9/1967 4:00	0
1/9/1967 5:00	0
1/9/1967 6:00	0
1/9/1967 7:00	0
1/9/1967 8:00	0
1/9/1967 9:00	0
1/9/1967 10:00	0
1/9/1967 11:00	0
1/9/1967 12:00	0
1/9/1967 13:00	0
1/9/1967 14:00	0
1/9/1967 15:00	0
1/9/1967 16:00	0
1/9/1967 17:00	0
1/9/1967 18:00	0
1/9/1967 19:00	0
1/9/1967 20:00	0
1/9/1967 21:00	0
1/9/1967 22:00	0
1/9/1967 23:00	0
1/10/1967 0:00	0
1/10/1967 1:00	0
1/10/1967 2:00	0
1/10/1967 3:00	0
1/10/1967 4:00	0
1/10/1967 5:00	0
1/10/1967 6:00	0
1/10/1967 7:00	0
1/10/1967 8:00	0
1/10/1967 9:00	0
1/10/1967 10:00	0
1/10/1967 11:00	0
1/10/1967 12:00	0
1/10/1967 13:00	0
1/10/1967 14:00	0
1/10/1967 15:00	0
1/10/1967 16:00	0
1/10/1967 17:00	0
1/10/1967 18:00	0
1/10/1967 19:00	0
1/10/1967 20:00	0
1/10/1967 21:00	0
1/10/1967 22:00	0
1/10/1967 23:00	0
1/11/1967 0:00	0
1/11/1967 1:00	0
1/11/1967 2:00	0
1/11/1967 3:00	0
1/11/1967 4:00	0
1/11/1967 5:00	0
1/11/1967 6:00	0
1/11/1967 7:00	0
1/11/1967 8:00	0
1/11/1967 9:00	0
1/11/1967 10:00	0
1/11/1967 11:00	0
1/11/1967 12:00	0
1/11/1967 13:00	0
1/11/1967 14:00	0
1/11/1967 15:00	0
1/11/1967 16:00	0
1/11/1967 17:00	0
1/11/1967 18:00	0
1/11/1967 19:00	0
1/11/1967 20:00	0
1/11/1967 21:00	0
1/11/1967 22:00	0
1/11/1967 23:00	0
1/12/1967 0:00	0
1/12/1967 1:00	0
1/12/1967 2:00	0
1/12/1967 3:00	0
1/12/1967 4:00	0
1/12/1967 5:00	0
1/12/1967 6:00	0
1/12/1967 7:00	0
1/12/1967 8:00	0
1/12/1967 9:00	0
1/12/1967 10:00	0
1/12/1967 11:00	0
1/12/1967 12:00	0
1/12/1967 13:00	0
1/12/1967 14:00	0
1/12/1967 15:00	0
1/12/1967 16:00	0
1/12/1967 17:00	0
1/12/1967 18:00	0
1/12/1967 19:00	0
1/12/1967 20:00	0
1/12/1967 21:00	0
1/12/1967 22:00	0
1/12/1967 23:00	0
1/13/1967 0:00	0
1/13/1967 1:00	0
1/13/1967 2:00	0
1/13/1967 3:00	0
1/13/1967 4:00	0
1/13/1967 5:00	0
1/13/1967 6:00	0
1/13/1967 7:00	0
1/13/1967 8:00	0
1/13/1967 9:00	0
1/13/1967 10:00	0
1/13/1967 11:00	0
1/13/1967 12:00	0
1/13/1967 13:00	0
1/13/1967 14:00	0
1/13/1967 15:00	0
1/13/1967 16:00	0
1/13/1967 17:00	0
1/13/1967 18:00	0
1/13/1967 19:00	0
1/13/1967 20:00	0
1/13/1967 21:00	0
1/13/1967 22:00	0
1/13/1967 23:00	0
1/14/1967 0:00	0
1/14/1967 1:00	0
1/14/1967 2:00	0
1/14/1967 3:00	0
1/14/1967 4:00	0
1/14/1967 5:00	0
1/14/1967 6:00	0
1/14/1967 7:00	0
1/14/1967 8:00	0
1/14/1967 9:00	0
1/14/1967 10:00	0
1/14/1967 11:00	0
1/14/1967 12:00	0
1/14/1967 13:00	0
1/14/1967 14:00	0
1/14/1967 15:00	0
1/14/1967 16:00	0
1/14/1967 17:00	0
1/14/1967 18:00	0
1/14/1967 19:00	0
1/14/1967 20:00	0
1/14/1967 21:00	0
1/14/1967 22:00	0
1/14/1967 23:00	0
1/15/1967 0:00	0
1/15/1967 1:00	0
1/15/1967 2:00	0
1/15/1967 3:00	0
1/15/1967 4:00	0
1/15/1967 5:00	0
1/15/1967 6:00	0
1/15/1967 7:00	0
1/15/1967 8:00	0
1/15/1967 9:00	0
1/15/1967 10:00	0
1/15/1967 11:00	0
1/15/1967 12:00	0
1/15/1967 13:00	0
1/15/1967 14:00	0
1/15/1967 15:00	0
1/15/1967 16:00	0
1/15/1967 17:00	0
1/15/1967 18:00	0
1/15/1967 19:00	0
1/15/1967 20:00	0
1/15/1967 21:00	0
1/15/1967 22:00	0
1/15/1967 23:00	0
1/16/1967 0:00	0
1/16/1967 1:00	0
1/16/1967 2:00	0
1/16/1967 3:00	0
1/16/1967 4:00	0
1/16/1967 5:00	0
1/16/1967 6:00	0
1/16/1967 7:00	0
1/16/1967 8:00	0
1/16/1967 9:00	0
1/16/1967 10:00	0
1/16/1967 11:00	0
1/16/1967 12:00	0
1/16/1967 13:00	0
1/16/1967 14:00	0
1/16/1967 15:00	0
1/16/1967 16:00	0
1/16/1967 17:00	0
1/16/1967 18:00	0
1/16/1967 19:00	0
1/16/1967 20:00	0
1/16/1967 21:00	0
1/16/1967 22:00	0
1/16/1967 23:00	0
1/17/1967 0:00	0
1/17/1967 1:00	0
1/17/1967 2:00	0
1/17/1967 3:00	0
1/17/1967 4:00	0
1/17/1967 5:00	0
1/17/1967 6:00	0
1/17/1967 7:00	0
1/17/1967 8:00	0
1/17/1967 9:00	0
1/17/1967 10:00	0
1/17/1967 11:00	0
1/17/1967 12:00	0
1/17/1967 13:00	0
1/17/1967 14:00	0
1/17/1967 15:00	0
1/17/1967 16:00	0
1/17/1967 17:00	0
1/17/1967 18:00	0
1/17/1967 19:00	0
1/17/1967 20:00	0
1/17/1967 21:00	0
1/17/1967 22:00	0
1/17/1967 23:00	0
1/18/1967 0:00	0
1/18/1967 1:00	0
1/18/1967 2:00	0
1/18/1967 3:00	0
1/18/1967 4:00	0
1/18/1967 5:00	0
1/18/1967 6:00	0
1/18/1967 7:00	0
1/18/1967 8:00	0
1/18/1967 9:00	0
1/18/1967 10:00	0
1/18/1967 11:00	0
1/18/1967 12:00	0
1/18/1967 13:00	0
1/18/1967 14:00	0
1/18/1967 15:00	0
1/18/1967 16:00	0
1/18/1967 17:00	0
1/18/1967 18:00	0
1/18/1967 19:00	0
1/18/1967 20:00	0
1/18/1967 21:00	0
1/18/1967 22:00	0
1/18/1967 23:00	0
1/19/1967 0:00	0
1/19/1967 1:00	0
1/19/1967 2:00	0
1/19/1967 3:00	0
1/19/1967 4:00	0
1/19/1967 5:00	0
1/19/1967 6:00	0
1/19/1967 7:00	0
1/19/1967 8:00	0
1/19/1967 9:00	0
1/19/1967 10:00	0
1/19/1967 11:00	0
1/19/1967 12:00	0
1/19/1967 13:00	0
1/19/1967 14:00	0
1/19/1967 15:00	0
1/19/1967 16:00	0
1/19/1967 17:00	0
1/19/1967 18:00	0
1/19/1967 19:00	0
1/19/1967 20:00	0
1/19/1967 21:00	0
1/19/1967 22:00	0
1/19/1967 23:00	0
1/20/1967 0:00	0
1/20/1967 1:00	0
1/20/1967 2:00	0
1/20/1967 3:00	0
1/20/1967 4:00	0
1/20/1967 5:00	0
1/20/1967 6:00	0
1/20/1967 7:00	0
1/20/1967 8:00	0
1/20/1967 9:00	0
1/20/1967 10:00	0
1/20/1967 11:00	0
1/20/1967 12:00	0
1/20/1967 13:00	0
1/20/1967 14:00	0
1/20/1967 15:00	0
1/20/1967 16:00	0
1/20/1967 17:00	0
1/20/1967 18:00	0
1/20/1967 19:00	0
1/20/1967 20:00	0
1/20/1967 21:00	0
1/20/1967 22:00	0
1/20/1967 23:00	0
1/21/1967 0:00	0
1/21/1967 1:00	0
1/21/1967 2:00	0
1/21/1967 3:00	0
1/21/1967 4:00	0
1/21/1967 5:00	0
1/21/1967 6:00	0
1/21/1967 7:00	0
1/21/1967 8:00	0
1/21/1967 9:00	0
1/21/1967 10:00	0
1/21/1967 11:00	0
1/21/1967 12:00	0
1/21/1967 13:00	0
1/21/1967 14:00	0
1/21/1967 15:00	0
1/21/1967 16:00	0
1/21/1967 17:00	0
1/21/1967 18:00	0
1/21/1967 19:00	0
1/21/1967 20:00	0
1/21/1967 21:00	0
1/21/1967 22:00	0
1/21/1967 23:00	0
1/22/1967 0:00	0
1/22/1967 1:00	0
1/22/1967 2:00	0
1/22/1967 3:00	0
1/22/1967 4:00	0
1/22/1967 5:00	0
1/22/1967 6:00	0
1/22/1967 7:00	0
1/22/1967 8:00	0
1/22/1967 9:00	0
1/22/1967 10:00	0
1/22/1967 11:00	0
1/22/1967 12:00	0
1/22/1967 13:00	0
1/22/1967 14:00	0
1/22/1967 15:00	0
1/22/1967 16:00	0
1/22/1967 17:00	0
1/22/1967 18:00	0
1/22/1967 19:00	0
1/22/1967 20:00	0
1/22/1967 21:00	0
1/22/1967 22:00	0
1/22/1967 23:00	0
1/23/1967 0:00	0
1/23/1967 1:00	0
1/23/1967 2:00	0
1/23/1967 3:00	0
1/23/1967 4:00	0
1/23/1967 5:00	0
1/23/1967 6:00	0
1/23/1967 7:00	0
1/23/1967 8:00	0
1/23/1967 9:00	0
1/23/1967 10:00	0
1/23/1967 11:00	0
1/23/1967 12:00	0
1/23/1967 13:00	0
1/23/1967 14:00	0
1/23/1967 15:00	0
1/23/1967 16:00	0
1/23/1967 17:00	0
1/23/1967 18:00	0
1/23/1967 19:00	0
1/23/1967 20:00	0
1/23/1967 21:00	0
1/23/1967 22:00	0
1/23/1967 23:00	0
1/24/1967 0:00	0
1/24/1967 1:00	0
1/24/1967 2:00	0
1/24/1967 3:00	0
1/24/1967 4:00	0
1/24/1967 5:00	0
1/24/1967 6:00	0
1/24/1967 7:00	0
1/24/1967 8:00	0
1/24/1967 9:00	0
1/24/1967 10:00	0
1/24/1967 11:00	0
1/24/1967 12:00	0
1/24/1967 13:00	0
1/24/1967 14:00	0
1/24/1967 15:00	0
1/24/1967 16:00	0
1/24/1967 17:00	0
1/24/1967 18:00	0
1/24/1967 19:00	0
1/24/1967 20:00	0
1/24/1967 21:00	0
1/24/1967 22:00	0
1/24/1967 23:00	0
1/25/1967 0:00	0
1/25/1967 1:00	0
1/25/1967 2:00	0
1/25/1967 3:00	0
1/25/1967 4:00	0
1/25/1967 5:00	0
1/25/1967 6:00	0
1/25/1967 7:00	0
1/25/1967 8:00	0
1/25/1967 9:00	0
1/25/1967 10:00	0
1/25/1967 11:00	0
1/25/1967 12:00	0
1/25/1967 13:00	0
1/25/1967 14:00	0
1/25/1967 15:00	0
1/25/1967 16:00	0
1/25/1967 17:00	0
1/25/1967 18:00	0
1/25/1967 19:00	0
1/25/1967 20:00	0
1/25/1967 21:00	0
1/25/1967 22:00	0
1/25/1967 23:00	0
1/26/1967 0:00	0
1/26/1967 1:00	0
1/26/1967 2:00	0
1/26/1967 3:00	0
1/26/1967 4:00	0
1/26/1967 5:00	0
1/26/1967 6:00	0
1/26/1967 7:00	0
1/26/1967 8:00	0
1/26/1967 9:00	0
1/26/1967 10:00	0
1/26/1967 11:00	0
1/26/1967 12:00	0
1/26/1967 13:00	0
1/26/1967 14:00	0
1/26/1967 15:00	0
1/26/1967 16:00	0
1/26/1967 17:00	0
1/26/1967 18:00	0
1/26/1967 19:00	0
1/26/1967 20:00	0
1/26/1967 21:00	0
1/26/1967 22:00	0
1/26/1967 23:00	0
1/27/1967 0:00	0
1/27/1967 1:00	0
1/27/1967 2:00	0
1/27/1967 3:00	0
1/27/1967 4:00	4.064
1/27/1967 5:00	0
1/27/1967 6:00	0
1/27/1967 7:00	0.254
1/27/1967 8:00	0
1/27/1967 9:00	0
1/27/1967 10:00	0
1/27/1967 11:00	0
1/27/1967 12:00	0
1/27/1967 13:00	0
1/27/1967 14:00	4.572
1/27/1967 15:00	0
1/27/1967 16:00	0.508
1/27/1967 17:00	0
1/27/1967 18:00	0
1/27/1967 19:00	0
1/27/1967 20:00	0.508
1/27/1967 21:00	0
1/27/1967 22:00	0
1/27/1967 23:00	0
1/28/1967 0:00	0
1/28/1967 1:00	0
1/28/1967 2:00	0
1/28/1967 3:00	0
1/28/1967 4:00	0
1/28/1967 5:00	0
1/28/1967 6:00	0
1/28/1967 7:00	0
1/28/1967 8:00	0
1/28/1967 9:00	0
1/28/1967 10:00	0
1/28/1967 11:00	0
1/28/1967 12:00	0
1/28/1967 13:00	0
1/28/1967 14:00	0
1/28/1967 15:00	0
1/28/1967 16:00	0
1/28/1967 17:00	0
1/28/1967 18:00	0
1/28/1967 19:00	0
1/28/1967 20:00	0
1/28/1967 21:00	0
1/28/1967 22:00	0
1/28/1967 23:00	0
1/29/1967 0:00	0
1/29/1967 1:00	0
1/29/1967 2:00	0
1/29/1967 3:00	0
1/29/1967 4:00	0
1/29/1967 5:00	0
1/29/1967 6:00	0
1/29/1967 7:00	0
1/29/1967 8:00	0
1/29/1967 9:00	0
1/29/1967 10:00	0
1/29/1967 11:00	0
1/29/1967 12:00	0
1/29/1967 13:00	0.762
1/29/1967 14:00	0
1/29/1967 15:00	0
1/29/1967 16:00	0
1/29/1967 17:00	0
1/29/1967 18:00	0
1/29/1967 19:00	0.508
1/29/1967 20:00	0
1/29/1967 21:00	0
1/29/1967 22:00	0
1/29/1967 23:00	0
1/30/1967 0:00	0
1/30/1967 1:00	0
1/30/1967 2:00	0
1/30/1967 3:00	0
1/30/1967 4:00	1.524
1/30/1967 5:00	0
1/30/1967 6:00	0
1/30/1967 7:00	0.508
1/30/1967 8:00	0.762
1/30/1967 9:00	0
1/30/1967 10:00	0.508
1/30/1967 11:00	0
1/30/1967 12:00	0
1/30/1967 13:00	0
1/30/1967 14:00	0
1/30/1967 15:00	0
1/30/1967 16:00	0
1/30/1967 17:00	0
1/30/1967 18:00	0
1/30/1967 19:00	0
1/30/1967 20:00	0
1/30/1967 21:00	0
1/30/1967 22:00	0
1/30/1967 23:00	0
1/31/1967 0:00	0
1/31/1967 1:00	0
1/31/1967 2:00	0
1/31/1967 3:00	0
1/31/1967 4:00	0
1/31/1967 5:00	0
1/31/1967 6:00	0
1/31/1967 7:00	0
1/31/1967 8:00	0
1/31/1967 9:00	0
1/31/1967 10:00	0
1/31/1967 11:00	0
1/31/1967 12:00	0
1/31/1967 13:00	0.508
1/31/1967 14:00	0.254
1/31/1967 15:00	0
1/31/1967 16:00	0.762
1/31/1967 17:00	0.254
1/31/1967 18:00	0
1/31/1967 19:00	0
1/31/1967 20:00	0
1/31/1967 21:00	0
1/31/1967 22:00	0
1/31/1967 23:00	0
2/1/1967 0:00	0
2/1/1967 1:00	0
2/1/1967 2:00	0
2/1/1967 3:00	0
2/1/1967 4:00	0
2/1/1967 5:00	0
2/1/1967 6:00	0
2/1/1967 7:00	0
2/1/1967 8:00	0
2/1/1967 9:00	0
2/1/1967 10:00	0
2/1/1967 11:00	0
2/1/1967 12:00	0
2/1/1967 13:00	0
2/1/1967 14:00	0
2/1/1967 15:00	0
2/1/1967 16:00	0
2/1/1967 17:00	0
2/1/1967 18:00	0
2/1/1967 19:00	0
2/1/1967 20:00	0
2/1/1967 21:00	0
2/1/1967 22:00	0
2/1/1967 23:00	0
2/2/1967 0:00	0
2/2/1967 1:00	0
2/2/1967 2:00	0
2/2/1967 3:00	0
2/2/1967 4:00	0
2/2/1967 5:00	0
2/2/1967 6:00	0
2/2/1967 7:00	0
2/2/1967 8:00	0
2/2/1967 9:00	0
2/2/1967 10:00	0
2/2/1967 11:00	0
2/2/1967 12:00	0
2/2/1967 13:00	0
2/2/1967 14:00	0
2/2/1967 15:00	0
2/2/1967 16:00	0
2/2/1967 17:00	0
2/2/1967 18:00	0
2/2/1967 19:00	0
2/2/1967 20:00	0
2/2/1967 21:00	0
2/2/1967 22:00	0
2/2/1967 23:00	0
2/3/1967 0:00	0
2/3/1967 1:00	0
2/3/1967 2:00	0
2/3/1967 3:00	0
2/3/1967 4:00	0
2/3/1967 5:00	0
2/3/1967 6:00	0
2/3/1967 7:00	0
2/3/1967 8:00	0
2/3/1967 9:00	0
2/3/1967 10:00	0
2/3/1967 11:00	0
2/3/1967 12:00	0
2/3/1967 13:00	0
2/3/1967 14:00	0
2/3/1967 15:00	0
2/3/1967 16:00	0
2/3/1967 17:00	0
2/3/1967 18:00	0
2/3/1967 19:00	0
2/3/1967 20:00	0
2/3/1967 21:00	0
2/3/1967 22:00	0
2/3/1967 23:00	0
2/4/1967 0:00	0
2/4/1967 1:00	0
2/4/1967 2:00	0
2/4/1967 3:00	0
2/4/1967 4:00	0
2/4/1967 5:00	0
2/4/1967 6:00	0
2/4/1967 7:00	0
2/4/1967 8:00	0
2/4/1967 9:00	0
2/4/1967 10:00	0
2/4/1967 11:00	0
2/4/1967 12:00	0
2/4/1967 13:00	0
2/4/1967 14:00	0
2/4/1967 15:00	0
2/4/1967 16:00	0
2/4/1967 17:00	0
2/4/1967 18:00	0
2/4/1967 19:00	0
2/4/1967 20:00	0
2/4/1967 21:00	0
2/4/1967 22:00	0
2/4/1967 23:00	0
2/5/1967 0:00	0
2/5/1967 1:00	0
2/5/1967 2:00	0
2/5/1967 3:00	0
2/5/1967 4:00	0
2/5/1967 5:00	0
2/5/1967 6:00	0
2/5/1967 7:00	0
2/5/1967 8:00	0
2/5/1967 9:00	0
2/5/1967 10:00	0
2/5/1967 11:00	0
2/5/1967 12:00	0
2/5/1967 13:00	0
2/5/1967 14:00	0
2/5/1967 15:00	0
2/5/1967 16:00	0
2/5/1967 17:00	0
2/5/1967 18:00	0
2/5/1967 19:00	0
2/5/1967 20:00	0
2/5/1967 21:00	0
2/5/1967 22:00	0
2/5/1967 23:00	0
2/6/1967 0:00	0
2/6/1967 1:00	0
2/6/1967 2:00	0
2/6/1967 3:00	0
2/6/1967 4:00	0
2/6/1967 5:00	0
2/6/1967 6:00	0
2/6/1967 7:00	0
2/6/1967 8:00	0
2/6/1967 9:00	0
2/6/1967 10:00	0
2/6/1967 11:00	0
2/6/1967 12:00	0
2/6/1967 13:00	0
2/6/1967 14:00	0
2/6/1967 15:00	0
2/6/1967 16:00	0
2/6/1967 17:00	0
2/6/1967 18:00	0
2/6/1967 19:00	0
2/6/1967 20:00	0
2/6/1967 21:00	0
2/6/1967 22:00	0
2/6/1967 23:00	0
2/7/1967 0:00	0
2/7/1967 1:00	0
2/7/1967 2:00	0
2/7/1967 3:00	0
2/7/1967 4:00	0
2/7/1967 5:00	0
2/7/1967 6:00	0
2/7/1967 7:00	0
2/7/1967 8:00	0
2/7/1967 9:00	0
2/7/1967 10:00	0
2/7/1967 11:00	0
2/7/1967 12:00	0
2/7/1967 13:00	0
2/7/1967 14:00	0
2/7/1967 15:00	0
2/7/1967 16:00	0
2/7/1967 17:00	0
2/7/1967 18:00	0
2/7/1967 19:00	0
2/7/1967 20:00	0
2/7/1967 21:00	0
2/7/1967 22:00	0
2/7/1967 23:00	0
2/8/1967 0:00	0
2/8/1967 1:00	0
2/8/1967 2:00	0
2/8/1967 3:00	0
2/8/1967 4:00	0
2/8/1967 5:00	0
2/8/1967 6:00	0
2/8/1967 7:00	0
2/8/1967 8:00	0
2/8/1967 9:00	0
2/8/1967 10:00	0
2/8/1967 11:00	0
2/8/1967 12:00	0
2/8/1967 13:00	0
2/8/1967 14:00	0
2/8/1967 15:00	0
2/8/1967 16:00	0
2/8/1967 17:00	0
2/8/1967 18:00	0
2/8/1967 19:00	0
2/8/1967 20:00	0
2/8/1967 21:00	0
2/8/1967 22:00	0
2/8/1967 23:00	0
2/9/1967 0:00	0
2/9/1967 1:00	0
2/9/1967 2:00	0
2/9/1967 3:00	0
2/9/1967 4:00	0
2/9/1967 5:00	0
2/9/1967 6:00	0
2/9/1967 7:00	0
2/9/1967 8:00	0
2/9/1967 9:00	0
2/9/1967 10:00	0
2/9/1967 11:00	0
2/9/1967 12:00	0
2/9/1967 13:00	0
2/9/1967 14:00	0
2/9/1967 15:00	0
2/9/1967 16:00	0
2/9/1967 17:00	0
2/9/1967 18:00	0
2/9/1967 19:00	0
2/9/1967 20:00	0
2/9/1967 21:00	0
2/9/1967 22:00	0
2/9/1967 23:00	0
2/10/1967 0:00	0
2/10/1967 1:00	0
2/10/1967 2:00	0
2/10/1967 3:00	0
2/10/1967 4:00	0
2/10/1967 5:00	0
2/10/1967 6:00	0
2/10/1967 7:00	0
2/10/1967 8:00	0
2/10/1967 9:00	0
2/10/1967 10:00	0
2/10/1967 11:00	0
2/10/1967 12:00	0
2/10/1967 13:00	0
2/10/1967 14:00	0
2/10/1967 15:00	0
2/10/1967 16:00	0
2/10/1967 17:00	0
2/10/1967 18:00	0
2/10/1967 19:00	0
2/10/1967 20:00	0
2/10/1967 21:00	0
2/10/1967 22:00	0
2/10/1967 23:00	0
2/11/1967 0:00	0
2/11/1967 1:00	0
2/11/1967 2:00	0
2/11/1967 3:00	0
2/11/1967 4:00	0
2/11/1967 5:00	0
2/11/1967 6:00	0
2/11/1967 7:00	0
2/11/1967 8:00	0
2/11/1967 9:00	0
2/11/1967 10:00	0
2/11/1967 11:00	0
2/11/1967 12:00	0
2/11/1967 13:00	0
2/11/1967 14:00	0
2/11/1967 15:00	0
2/11/1967 16:00	0
2/11/1967 17:00	0
2/11/1967 18:00	0
2/11/1967 19:00	0
2/11/1967 20:00	0
2/11/1967 21:00	0
2/11/1967 22:00	0
2/11/1967 23:00	0
2/12/1967 0:00	0
2/12/1967 1:00	0
2/12/1967 2:00	0
2/12/1967 3:00	0
2/12/1967 4:00	0
2/12/1967 5:00	0
2/12/1967 6:00	0
2/12/1967 7:00	0
2/12/1967 8:00	0
2/12/1967 9:00	0
2/12/1967 10:00	0
2/12/1967 11:00	0
2/12/1967 12:00	0
2/12/1967 13:00	0
2/12/1967 14:00	0
2/12/1967 15:00	0
2/12/1967 16:00	0
2/12/1967 17:00	0
2/12/1967 18:00	0
2/12/1967 19:00	0
2/12/1967 20:00	0
2/12/1967 21:00	0
2/12/1967 22:00	0
2/12/1967 23:00	0
2/13/1967 0:00	0
2/13/1967 1:00	0
2/13/1967 2:00	0
2/13/1967 3:00	0
2/13/1967 4:00	0
2/13/1967 5:00	0
2/13/1967 6:00	0
2/13/1967 7:00	0
2/13/1967 8:00	0
2/13/1967 9:00	0
2/13/1967 10:00	0
2/13/1967 11:00	0
2/13/1967 12:00	0
2/13/1967 13:00	0
2/13/1967 14:00	0
2/13/1967 15:00	0
2/13/1967 16:00	0
2/13/1967 17:00	0
2/13/1967 18:00	0
2/13/1967 19:00	0
2/13/1967 20:00	0
2/13/1967 21:00	0
2/13/1967 22:00	0
2/13/1967 23:00	0
2/14/1967 0:00	0
2/14/1967 1:00	0
2/14/1967 2:00	0
2/14/1967 3:00	0
2/14/1967 4:00	0
2/14/1967 5:00	0
2/14/1967 6:00	0
2/14/1967 7:00	0
2/14/1967 8:00	0
2/14/1967 9:00	0
2/14/1967 10:00	0
2/14/1967 11:00	0
2/14/1967 12:00	0
2/14/1967 13:00	0
2/14/1967 14:00	0
2/14/1967 15:00	0
2/14/1967 16:00	0
2/14/1967 17:00	0
2/14/1967 18:00	0
2/14/1967 19:00	0
2/14/1967 20:00	0
2/14/1967 21:00	0
2/14/1967 22:00	0
2/14/1967 23:00	0
2/15/1967 0:00	0
2/15/1967 1:00	0
2/15/1967 2:00	0
2/15/1967 3:00	0
2/15/1967 4:00	0
2/15/1967 5:00	0
2/15/1967 6:00	0
2/15/1967 7:00	0
2/15/1967 8:00	0
2/15/1967 9:00	0
2/15/1967 10:00	0
2/15/1967 11:00	0
2/15/1967 12:00	0
2/15/1967 13:00	0
2/15/1967 14:00	0
2/15/1967 15:00	0
2/15/1967 16:00	0
2/15/1967 17:00	0
2/15/1967 18:00	0
2/15/1967 19:00	0
2/15/1967 20:00	0
2/15/1967 21:00	0
2/15/1967 22:00	0
2/15/1967 23:00	0
2/16/1967 0:00	0
2/16/1967 1:00	0
2/16/1967 2:00	0
2/16/1967 3:00	0
2/16/1967 4:00	0
2/16/1967 5:00	0
2/16/1967 6:00	0
2/16/1967 7:00	0
2/16/1967 8:00	0
2/16/1967 9:00	0
2/16/1967 10:00	0
2/16/1967 11:00	0
2/16/1967 12:00	0
2/16/1967 13:00	0
2/16/1967 14:00	0
2/16/1967 15:00	0
2/16/1967 16:00	0
2/16/1967 17:00	0
2/16/1967 18:00	0
2/16/1967 19:00	0
2/16/1967 20:00	0
2/16/1967 21:00	0
2/16/1967 22:00	0
2/16/1967 23:00	0
2/17/1967 0:00	0
2/17/1967 1:00	0
2/17/1967 2:00	0
2/17/1967 3:00	0
2/17/1967 4:00	0
2/17/1967 5:00	0
2/17/1967 6:00	0
2/17/1967 7:00	0
2/17/1967 8:00	0
2/17/1967 9:00	0
2/17/1967 10:00	0
2/17/1967 11:00	0
2/17/1967 12:00	0
2/17/1967 13:00	0
2/17/1967 14:00	0
2/17/1967 15:00	0
2/17/1967 16:00	0
2/17/1967 17:00	0
2/17/1967 18:00	0
2/17/1967 19:00	0
2/17/1967 20:00	0
2/17/1967 21:00	0
2/17/1967 22:00	0
2/17/1967 23:00	0
2/18/1967 0:00	0
2/18/1967 1:00	0
2/18/1967 2:00	0
2/18/1967 3:00	0
2/18/1967 4:00	0
2/18/1967 5:00	0
2/18/1967 6:00	0
2/18/1967 7:00	0
2/18/1967 8:00	0
2/18/1967 9:00	0
2/18/1967 10:00	0
2/18/1967 11:00	0
2/18/1967 12:00	0
2/18/1967 13:00	0
2/18/1967 14:00	0
2/18/1967 15:00	0
2/18/1967 16:00	0
2/18/1967 17:00	0
2/18/1967 18:00	0
2/18/1967 19:00	0
2/18/1967 20:00	0
2/18/1967 21:00	0
2/18/1967 22:00	0
2/18/1967 23:00	0
2/19/1967 0:00	0
2/19/1967 1:00	0
2/19/1967 2:00	0
2/19/1967 3:00	0
2/19/1967 4:00	0
2/19/1967 5:00	0
2/19/1967 6:00	0
2/19/1967 7:00	0
2/19/1967 8:00	0
2/19/1967 9:00	0
2/19/1967 10:00	0
2/19/1967 11:00	0
2/19/1967 12:00	0
2/19/1967 13:00	0
2/19/1967 14:00	0
2/19/1967 15:00	0
2/19/1967 16:00	0
2/19/1967 17:00	0
2/19/1967 18:00	0
2/19/1967 19:00	0
2/19/1967 20:00	0
2/19/1967 21:00	0
2/19/1967 22:00	0
2/19/1967 23:00	0
2/20/1967 0:00	0
2/20/1967 1:00	0
2/20/1967 2:00	0
2/20/1967 3:00	0
2/20/1967 4:00	0
2/20/1967 5:00	0
2/20/1967 6:00	0
2/20/1967 7:00	0
2/20/1967 8:00	0
2/20/1967 9:00	0
2/20/1967 10:00	0
2/20/1967 11:00	0
2/20/1967 12:00	0
2/20/1967 13:00	0
2/20/1967 14:00	0
2/20/1967 15:00	0
2/20/1967 16:00	0
2/20/1967 17:00	0
2/20/1967 18:00	0
2/20/1967 19:00	0.254
2/20/1967 20:00	0
2/20/1967 21:00	0
2/20/1967 22:00	0
2/20/1967 23:00	0
2/21/1967 0:00	0
2/21/1967 1:00	0
2/21/1967 2:00	0
2/21/1967 3:00	0
2/21/1967 4:00	0
2/21/1967 5:00	0
2/21/1967 6:00	0
2/21/1967 7:00	0.762
2/21/1967 8:00	0
2/21/1967 9:00	0
2/21/1967 10:00	0
2/21/1967 11:00	0
2/21/1967 12:00	0
2/21/1967 13:00	0
2/21/1967 14:00	0
2/21/1967 15:00	0
2/21/1967 16:00	0
2/21/1967 17:00	0
2/21/1967 18:00	0
2/21/1967 19:00	0
2/21/1967 20:00	0
2/21/1967 21:00	0
2/21/1967 22:00	0
2/21/1967 23:00	0
2/22/1967 0:00	0
2/22/1967 1:00	0
2/22/1967 2:00	0
2/22/1967 3:00	0
2/22/1967 4:00	0
2/22/1967 5:00	0
2/22/1967 6:00	0
2/22/1967 7:00	0
2/22/1967 8:00	0
2/22/1967 9:00	0
2/22/1967 10:00	0
2/22/1967 11:00	0
2/22/1967 12:00	0
2/22/1967 13:00	0
2/22/1967 14:00	0
2/22/1967 15:00	0
2/22/1967 16:00	0
2/22/1967 17:00	0
2/22/1967 18:00	0
2/22/1967 19:00	0
2/22/1967 20:00	0
2/22/1967 21:00	0
2/22/1967 22:00	0
2/22/1967 23:00	0
2/23/1967 0:00	0
2/23/1967 1:00	0
2/23/1967 2:00	0
2/23/1967 3:00	0
2/23/1967 4:00	0
2/23/1967 5:00	0
2/23/1967 6:00	0
2/23/1967 7:00	0
2/23/1967 8:00	0
2/23/1967 9:00	0
2/23/1967 10:00	0
2/23/1967 11:00	0
2/23/1967 12:00	0
2/23/1967 13:00	0
2/23/1967 14:00	0
2/23/1967 15:00	0
2/23/1967 16:00	0
2/23/1967 17:00	0
2/23/1967 18:00	0
2/23/1967 19:00	0
2/23/1967 20:00	0
2/23/1967 21:00	0
2/23/1967 22:00	0
2/23/1967 23:00	0
2/24/1967 0:00	0
2/24/1967 1:00	0
2/24/1967 2:00	0
2/24/1967 3:00	0
2/24/1967 4:00	0
2/24/1967 5:00	0
2/24/1967 6:00	0
2/24/1967 7:00	0
2/24/1967 8:00	0
2/24/1967 9:00	0
2/24/1967 10:00	0
2/24/1967 11:00	0
2/24/1967 12:00	0
2/24/1967 13:00	0
2/24/1967 14:00	0
2/24/1967 15:00	0
2/24/1967 16:00	0
2/24/1967 17:00	0
2/24/1967 18:00	0
2/24/1967 19:00	0
2/24/1967 20:00	0
2/24/1967 21:00	0
2/24/1967 22:00	0
2/24/1967 23:00	0
2/25/1967 0:00	0
2/25/1967 1:00	0
2/25/1967 2:00	0
2/25/1967 3:00	0
2/25/1967 4:00	0
2/25/1967 5:00	0
2/25/1967 6:00	0
2/25/1967 7:00	0
2/25/1967 8:00	0
2/25/1967 9:00	0
2/25/1967 10:00	0
2/25/1967 11:00	0
2/25/1967 12:00	0
2/25/1967 13:00	0
2/25/1967 14:00	0
2/25/1967 15:00	0
2/25/1967 16:00	0
2/25/1967 17:00	0
2/25/1967 18:00	0
2/25/1967 19:00	0
2/25/1967 20:00	0
2/25/1967 21:00	0
2/25/1967 22:00	0
2/25/1967 23:00	0
2/26/1967 0:00	0
2/26/1967 1:00	0
2/26/1967 2:00	0
2/26/1967 3:00	0
2/26/1967 4:00	0
2/26/1967 5:00	0
2/26/1967 6:00	0
2/26/1967 7:00	0
2/26/1967 8:00	0
2/26/1967 9:00	0
2/26/1967 10:00	0
2/26/1967 11:00	0
2/26/1967 12:00	0
2/26/1967 13:00	0
2/26/1967 14:00	0
2/26/1967 15:00	0
2/26/1967 16:00	0
2/26/1967 17:00	0
2/26/1967 18:00	0
2/26/1967 19:00	0
2/26/1967 20:00	0
2/26/1967 21:00	0
2/26/1967 22:00	0
2/26/1967 23:00	0
2/27/1967 0:00	0
2/27/1967 1:00	0
2/27/1967 2:00	0
2/27/1967 3:00	0
2/27/1967 4:00	0
2/27/1967 5:00	0
2/27/1967 6:00	0
2/27/1967 7:00	0
2/27/1967 8:00	0
2/27/1967 9:00	0
2/27/1967 10:00	0
2/27/1967 11:00	0
2/27/1967 12:00	0
2/27/1967 13:00	0
2/27/1967 14:00	0
2/27/1967 15:00	0
2/27/1967 16:00	0
2/27/1967 17:00	0
2/27/1967 18:00	0
2/27/1967 19:00	0
2/27/1967 20:00	0
2/27/1967 21:00	0
2/27/1967 22:00	0
2/27/1967 23:00	0
2/28/1967 0:00	0
2/28/1967 1:00	0
2/28/1967 2:00	0
2/28/1967 3:00	0
2/28/1967 4:00	0
2/28/1967 5:00	0
2/28/1967 6:00	0
2/28/1967 7:00	0
2/28/1967 8:00	0
2/28/1967 9:00	0
2/28/1967 10:00	0
2/28/1967 11:00	0
2/28/1967 12:00	0
2/28/1967 13:00	0
2/28/1967 14:00	0
2/28/1967 15:00	0
2/28/1967 16:00	0
2/28/1967 17:00	0
2/28/1967 18:00	0
2/28/1967 19:00	0
2/28/1967 20:00	0
2/28/1967 21:00	0
2/28/1967 22:00	0
2/28/1967 23:00	0
3/1/1967 0:00	0
3/1/1967 1:00	0
3/1/1967 2:00	0
3/1/1967 3:00	0
3/1/1967 4:00	0
3/1/1967 5:00	0
3/1/1967 6:00	0
3/1/1967 7:00	0
3/1/1967 8:00	0
3/1/1967 9:00	0
3/1/1967 10:00	0
3/1/1967 11:00	0
3/1/1967 12:00	0
3/1/1967 13:00	0
3/1/1967 14:00	0
3/1/1967 15:00	0
3/1/1967 16:00	0
3/1/1967 17:00	0
3/1/1967 18:00	0
3/1/1967 19:00	0
3/1/1967 20:00	0
3/1/1967 21:00	0
3/1/1967 22:00	0
3/1/1967 23:00	0
3/2/1967 0:00	0
3/2/1967 1:00	0
3/2/1967 2:00	0
3/2/1967 3:00	0
3/2/1967 4:00	0
3/2/1967 5:00	0
3/2/1967 6:00	0
3/2/1967 7:00	0
3/2/1967 8:00	0
3/2/1967 9:00	0
3/2/1967 10:00	0
3/2/1967 11:00	0
3/2/1967 12:00	0
3/2/1967 13:00	0
3/2/1967 14:00	0
3/2/1967 15:00	0
3/2/1967 16:00	0
3/2/1967 17:00	0
3/2/1967 18:00	0
3/2/1967 19:00	0
3/2/1967 20:00	0
3/2/1967 21:00	0
3/2/1967 22:00	0
3/2/1967 23:00	0
3/3/1967 0:00	0
3/3/1967 1:00	0
3/3/1967 2:00	0
3/3/1967 3:00	0
3/3/1967 4:00	0
3/3/1967 5:00	0
3/3/1967 6:00	0
3/3/1967 7:00	0
3/3/1967 8:00	0
3/3/1967 9:00	0
3/3/1967 10:00	0
3/3/1967 11:00	0
3/3/1967 12:00	0
3/3/1967 13:00	0
3/3/1967 14:00	0
3/3/1967 15:00	0
3/3/1967 16:00	0
3/3/1967 17:00	0
3/3/1967 18:00	0
3/3/1967 19:00	0
3/3/1967 20:00	0
3/3/1967 21:00	0
3/3/1967 22:00	0
3/3/1967 23:00	0
3/4/1967 0:00	0
3/4/1967 1:00	0
3/4/1967 2:00	0
3/4/1967 3:00	0
3/4/1967 4:00	0
3/4/1967 5:00	0
3/4/1967 6:00	0
3/4/1967 7:00	0
3/4/1967 8:00	0
3/4/1967 9:00	0
3/4/1967 10:00	0
3/4/1967 11:00	0
3/4/1967 12:00	0
3/4/1967 13:00	0
3/4/1967 14:00	0
3/4/1967 15:00	0
3/4/1967 16:00	0
3/4/1967 17:00	0
3/4/1967 18:00	0
3/4/1967 19:00	0
3/4/1967 20:00	0
3/4/1967 21:00	0
3/4/1967 22:00	0
3/4/1967 23:00	0
3/5/1967 0:00	0
3/5/1967 1:00	0
3/5/1967 2:00	0
3/5/1967 3:00	0
3/5/1967 4:00	0
3/5/1967 5:00	0
3/5/1967 6:00	0
3/5/1967 7:00	0
3/5/1967 8:00	0
3/5/1967 9:00	0
3/5/1967 10:00	0
3/5/1967 11:00	0
3/5/1967 12:00	0
3/5/1967 13:00	0
3/5/1967 14:00	0
3/5/1967 15:00	0
3/5/1967 16:00	0
3/5/1967 17:00	0
3/5/1967 18:00	0
3/5/1967 19:00	0
3/5/1967 20:00	0
3/5/1967 21:00	0
3/5/1967 22:00	0
3/5/1967 23:00	0
3/6/1967 0:00	0
3/6/1967 1:00	0
3/6/1967 2:00	0
3/6/1967 3:00	0
3/6/1967 4:00	0
3/6/1967 5:00	0
3/6/1967 6:00	0
3/6/1967 7:00	0
3/6/1967 8:00	0
3/6/1967 9:00	0
3/6/1967 10:00	0
3/6/1967 11:00	0
3/6/1967 12:00	0
3/6/1967 13:00	0
3/6/1967 14:00	0
3/6/1967 15:00	0
3/6/1967 16:00	0
3/6/1967 17:00	0
3/6/1967 18:00	0
3/6/1967 19:00	0
3/6/1967 20:00	0
3/6/1967 21:00	0
3/6/1967 22:00	0
3/6/1967 23:00	0
3/7/1967 0:00	0
3/7/1967 1:00	0
3/7/1967 2:00	0
3/7/1967 3:00	0
3/7/1967 4:00	0
3/7/1967 5:00	0
3/7/1967 6:00	0
3/7/1967 7:00	0
3/7/1967 8:00	0
3/7/1967 9:00	0
3/7/1967 10:00	0
3/7/1967 11:00	0
3/7/1967 12:00	0
3/7/1967 13:00	0
3/7/1967 14:00	0
3/7/1967 15:00	0
3/7/1967 16:00	0
3/7/1967 17:00	0
3/7/1967 18:00	0
3/7/1967 19:00	0
3/7/1967 20:00	0
3/7/1967 21:00	0
3/7/1967 22:00	0
3/7/1967 23:00	0
3/8/1967 0:00	0
3/8/1967 1:00	0
3/8/1967 2:00	0
3/8/1967 3:00	0
3/8/1967 4:00	0
3/8/1967 5:00	0
3/8/1967 6:00	0
3/8/1967 7:00	0
3/8/1967 8:00	0
3/8/1967 9:00	0
3/8/1967 10:00	0
3/8/1967 11:00	0
3/8/1967 12:00	0
3/8/1967 13:00	0
3/8/1967 14:00	0
3/8/1967 15:00	0
3/8/1967 16:00	0
3/8/1967 17:00	0
3/8/1967 18:00	0
3/8/1967 19:00	0
3/8/1967 20:00	0
3/8/1967 21:00	0
3/8/1967 22:00	0
3/8/1967 23:00	0
3/9/1967 0:00	0
3/9/1967 1:00	0
3/9/1967 2:00	0
3/9/1967 3:00	0
3/9/1967 4:00	0
3/9/1967 5:00	0
3/9/1967 6:00	0
3/9/1967 7:00	0
3/9/1967 8:00	0
3/9/1967 9:00	0
3/9/1967 10:00	0
3/9/1967 11:00	0
3/9/1967 12:00	0
3/9/1967 13:00	0
3/9/1967 14:00	0
3/9/1967 15:00	0
3/9/1967 16:00	0
3/9/1967 17:00	0
3/9/1967 18:00	0
3/9/1967 19:00	0
3/9/1967 20:00	0
3/9/1967 21:00	0
3/9/1967 22:00	0
3/9/1967 23:00	0
3/10/1967 0:00	0
3/10/1967 1:00	0
3/10/1967 2:00	0
3/10/1967 3:00	0
3/10/1967 4:00	0
3/10/1967 5:00	0
3/10/1967 6:00	0
3/10/1967 7:00	0
3/10/1967 8:00	0
3/10/1967 9:00	0
3/10/1967 10:00	0
3/10/1967 11:00	0
3/10/1967 12:00	0
3/10/1967 13:00	0
3/10/1967 14:00	0
3/10/1967 15:00	0
3/10/1967 16:00	0
3/10/1967 17:00	0
3/10/1967 18:00	0
3/10/1967 19:00	0
3/10/1967 20:00	0
3/10/1967 21:00	0
3/10/1967 22:00	0
3/10/1967 23:00	0
3/11/1967 0:00	0
3/11/1967 1:00	0
3/11/1967 2:00	0
3/11/1967 3:00	0
3/11/1967 4:00	0
3/11/1967 5:00	0
3/11/1967 6:00	0
3/11/1967 7:00	0
3/11/1967 8:00	0
3/11/1967 9:00	0
3/11/1967 10:00	0
3/11/1967 11:00	0
3/11/1967 12:00	0
3/11/1967 13:00	0
3/11/1967 14:00	0
3/11/1967 15:00	0
3/11/1967 16:00	0
3/11/1967 17:00	0
3/11/1967 18:00	0
3/11/1967 19:00	0
3/11/1967 20:00	0
3/11/1967 21:00	0
3/11/1967 22:00	0
3/11/1967 23:00	0
3/12/1967 0:00	0
3/12/1967 1:00	0
3/12/1967 2:00	0
3/12/1967 3:00	0
3/12/1967 4:00	0
3/12/1967 5:00	0
3/12/1967 6:00	0
3/12/1967 7:00	0
3/12/1967 8:00	0
3/12/1967 9:00	0
3/12/1967 10:00	0
3/12/1967 11:00	0
3/12/1967 12:00	0
3/12/1967 13:00	0
3/12/1967 14:00	0
3/12/1967 15:00	0
3/12/1967 16:00	0
3/12/1967 17:00	0
3/12/1967 18:00	0
3/12/1967 19:00	0
3/12/1967 20:00	0
3/12/1967 21:00	0
3/12/1967 22:00	0
3/12/1967 23:00	0
3/13/1967 0:00	0
3/13/1967 1:00	0
3/13/1967 2:00	0
3/13/1967 3:00	0
3/13/1967 4:00	0
3/13/1967 5:00	0
3/13/1967 6:00	0
3/13/1967 7:00	0
3/13/1967 8:00	0
3/13/1967 9:00	0
3/13/1967 10:00	0
3/13/1967 11:00	0
3/13/1967 12:00	0
3/13/1967 13:00	0
3/13/1967 14:00	0
3/13/1967 15:00	0
3/13/1967 16:00	0
3/13/1967 17:00	0
3/13/1967 18:00	0
3/13/1967 19:00	0
3/13/1967 20:00	0
3/13/1967 21:00	0
3/13/1967 22:00	0
3/13/1967 23:00	0
3/14/1967 0:00	0
3/14/1967 1:00	0
3/14/1967 2:00	0
3/14/1967 3:00	0
3/14/1967 4:00	0
3/14/1967 5:00	0
3/14/1967 6:00	0
3/14/1967 7:00	0
3/14/1967 8:00	0
3/14/1967 9:00	0
3/14/1967 10:00	0
3/14/1967 11:00	0
3/14/1967 12:00	0
3/14/1967 13:00	0
3/14/1967 14:00	0
3/14/1967 15:00	0
3/14/1967 16:00	0
3/14/1967 17:00	0
3/14/1967 18:00	0
3/14/1967 19:00	0
3/14/1967 20:00	0
3/14/1967 21:00	0
3/14/1967 22:00	0
3/14/1967 23:00	0
3/15/1967 0:00	0
3/15/1967 1:00	0
3/15/1967 2:00	0
3/15/1967 3:00	0
3/15/1967 4:00	0
3/15/1967 5:00	0
3/15/1967 6:00	0
3/15/1967 7:00	0
3/15/1967 8:00	0
3/15/1967 9:00	0
3/15/1967 10:00	0
3/15/1967 11:00	0
3/15/1967 12:00	0
3/15/1967 13:00	0
3/15/1967 14:00	0
3/15/1967 15:00	0
3/15/1967 16:00	0
3/15/1967 17:00	0
3/15/1967 18:00	0
3/15/1967 19:00	0
3/15/1967 20:00	0
3/15/1967 21:00	0
3/15/1967 22:00	0
3/15/1967 23:00	0
3/16/1967 0:00	0
3/16/1967 1:00	0
3/16/1967 2:00	0
3/16/1967 3:00	0
3/16/1967 4:00	0
3/16/1967 5:00	0
3/16/1967 6:00	0
3/16/1967 7:00	0
3/16/1967 8:00	0
3/16/1967 9:00	0
3/16/1967 10:00	0
3/16/1967 11:00	0
3/16/1967 12:00	0
3/16/1967 13:00	0
3/16/1967 14:00	0
3/16/1967 15:00	0
3/16/1967 16:00	0
3/16/1967 17:00	0
3/16/1967 18:00	0
3/16/1967 19:00	0
3/16/1967 20:00	0
3/16/1967 21:00	0
3/16/1967 22:00	0
3/16/1967 23:00	0
3/17/1967 0:00	0
3/17/1967 1:00	0
3/17/1967 2:00	0
3/17/1967 3:00	0
3/17/1967 4:00	0
3/17/1967 5:00	0
3/17/1967 6:00	0
3/17/1967 7:00	0
3/17/1967 8:00	0
3/17/1967 9:00	0
3/17/1967 10:00	0
3/17/1967 11:00	0
3/17/1967 12:00	0
3/17/1967 13:00	0
3/17/1967 14:00	0
3/17/1967 15:00	0
3/17/1967 16:00	0
3/17/1967 17:00	0
3/17/1967 18:00	0
3/17/1967 19:00	0
3/17/1967 20:00	0
3/17/1967 21:00	0
3/17/1967 22:00	0
3/17/1967 23:00	0
3/18/1967 0:00	0
3/18/1967 1:00	0
3/18/1967 2:00	0
3/18/1967 3:00	0
3/18/1967 4:00	0
3/18/1967 5:00	0
3/18/1967 6:00	0
3/18/1967 7:00	0
3/18/1967 8:00	0
3/18/1967 9:00	0
3/18/1967 10:00	0
3/18/1967 11:00	0
3/18/1967 12:00	0
3/18/1967 13:00	0
3/18/1967 14:00	0
3/18/1967 15:00	0
3/18/1967 16:00	0
3/18/1967 17:00	0
3/18/1967 18:00	0
3/18/1967 19:00	0
3/18/1967 20:00	0
3/18/1967 21:00	0
3/18/1967 22:00	0
3/18/1967 23:00	0
3/19/1967 0:00	0
3/19/1967 1:00	0
3/19/1967 2:00	0
3/19/1967 3:00	0
3/19/1967 4:00	0
3/19/1967 5:00	0
3/19/1967 6:00	0
3/19/1967 7:00	0
3/19/1967 8:00	0
3/19/1967 9:00	0
3/19/1967 10:00	0
3/19/1967 11:00	0
3/19/1967 12:00	0
3/19/1967 13:00	0
3/19/1967 14:00	0
3/19/1967 15:00	0
3/19/1967 16:00	0
3/19/1967 17:00	0
3/19/1967 18:00	0
3/19/1967 19:00	0
3/19/1967 20:00	0
3/19/1967 21:00	0
3/19/1967 22:00	0
3/19/1967 23:00	0
3/20/1967 0:00	0
3/20/1967 1:00	0
3/20/1967 2:00	0
3/20/1967 3:00	0
3/20/1967 4:00	0
3/20/1967 5:00	0
3/20/1967 6:00	0
3/20/1967 7:00	0
3/20/1967 8:00	0
3/20/1967 9:00	0
3/20/1967 10:00	0
3/20/1967 11:00	0
3/20/1967 12:00	0
3/20/1967 13:00	0
3/20/1967 14:00	0
3/20/1967 15:00	0
3/20/1967 16:00	0
3/20/1967 17:00	0
3/20/1967 18:00	0
3/20/1967 19:00	0
3/20/1967 20:00	0
3/20/1967 21:00	0
3/20/1967 22:00	0
3/20/1967 23:00	0
3/21/1967 0:00	0
3/21/1967 1:00	0
3/21/1967 2:00	0
3/21/1967 3:00	0
3/21/1967 4:00	0
3/21/1967 5:00	0
3/21/1967 6:00	0
3/21/1967 7:00	0
3/21/1967 8:00	0
3/21/1967 9:00	0
3/21/1967 10:00	0
3/21/1967 11:00	0
3/21/1967 12:00	0
3/21/1967 13:00	0
3/21/1967 14:00	0
3/21/1967 15:00	0
3/21/1967 16:00	0
3/21/1967 17:00	0
3/21/1967 18:00	0
3/21/1967 19:00	0
3/21/1967 20:00	0.508
3/21/1967 21:00	0
3/21/1967 22:00	0
3/21/1967 23:00	0
3/22/1967 0:00	0
3/22/1967 1:00	0
3/22/1967 2:00	0
3/22/1967 3:00	0
3/22/1967 4:00	0
3/22/1967 5:00	0
3/22/1967 6:00	0
3/22/1967 7:00	0
3/22/1967 8:00	0
3/22/1967 9:00	0
3/22/1967 10:00	0
3/22/1967 11:00	0
3/22/1967 12:00	0
3/22/1967 13:00	0
3/22/1967 14:00	0
3/22/1967 15:00	0
3/22/1967 16:00	0
3/22/1967 17:00	0
3/22/1967 18:00	0
3/22/1967 19:00	0
3/22/1967 20:00	0
3/22/1967 21:00	0
3/22/1967 22:00	0
3/22/1967 23:00	0
3/23/1967 0:00	0
3/23/1967 1:00	0
3/23/1967 2:00	0
3/23/1967 3:00	0
3/23/1967 4:00	0
3/23/1967 5:00	0
3/23/1967 6:00	0
3/23/1967 7:00	0
3/23/1967 8:00	0
3/23/1967 9:00	0
3/23/1967 10:00	0
3/23/1967 11:00	0
3/23/1967 12:00	0
3/23/1967 13:00	0
3/23/1967 14:00	0
3/23/1967 15:00	0
3/23/1967 16:00	0
3/23/1967 17:00	0
3/23/1967 18:00	0
3/23/1967 19:00	0
3/23/1967 20:00	0
3/23/1967 21:00	0
3/23/1967 22:00	0
3/23/1967 23:00	0
3/24/1967 0:00	0
3/24/1967 1:00	0
3/24/1967 2:00	0
3/24/1967 3:00	0
3/24/1967 4:00	0
3/24/1967 5:00	0
3/24/1967 6:00	0
3/24/1967 7:00	0
3/24/1967 8:00	0
3/24/1967 9:00	0
3/24/1967 10:00	0
3/24/1967 11:00	0
3/24/1967 12:00	0
3/24/1967 13:00	0
3/24/1967 14:00	0
3/24/1967 15:00	0
3/24/1967 16:00	0
3/24/1967 17:00	0
3/24/1967 18:00	0
3/24/1967 19:00	0
3/24/1967 20:00	0
3/24/1967 21:00	0
3/24/1967 22:00	0
3/24/1967 23:00	0
3/25/1967 0:00	0
3/25/1967 1:00	0
3/25/1967 2:00	0
3/25/1967 3:00	0
3/25/1967 4:00	0
3/25/1967 5:00	0
3/25/1967 6:00	0
[truncated: 439,801 more rows]
