# Supplementary material for: Seasonal changes of the diurnal variation of precipitation in the upper Río Chagres basin, Panamá
Source: PLoS One. 2019 Dec 16;14(12):e0224662. doi: 10.1371/journal.pone.0224662 (PMC6913943; doi:10.1371/journal.pone.0224662)
Supplement: S1 Dataset — (ZIP) [file pone.0224662.s001.zip › PLOSONE/DBK-hourly.csv]

Station: Dos Bocas (DBK)
Date	Precip (mm)
1/1/2000 0:00	0
1/1/2000 1:00	0
1/1/2000 2:00	0
1/1/2000 3:00	0
1/1/2000 4:00	0
1/1/2000 5:00	0
1/1/2000 6:00	0
1/1/2000 7:00	0
1/1/2000 8:00	0
1/1/2000 9:00	0
1/1/2000 10:00	0
1/1/2000 11:00	0
1/1/2000 12:00	0
1/1/2000 13:00	0
1/1/2000 14:00	0
1/1/2000 15:00	0
1/1/2000 16:00	0
1/1/2000 17:00	0
1/1/2000 18:00	0
1/1/2000 19:00	0
1/1/2000 20:00	0
1/1/2000 21:00	0
1/1/2000 22:00	0
1/1/2000 23:00	0
1/2/2000 0:00	0
1/2/2000 1:00	0
1/2/2000 2:00	0
1/2/2000 3:00	0
1/2/2000 4:00	0
1/2/2000 5:00	0
1/2/2000 6:00	0
1/2/2000 7:00	0
1/2/2000 8:00	0
1/2/2000 9:00	0
1/2/2000 10:00	0
1/2/2000 11:00	0
1/2/2000 12:00	0
1/2/2000 13:00	0
1/2/2000 14:00	0
1/2/2000 15:00	0
1/2/2000 16:00	0
1/2/2000 17:00	0
1/2/2000 18:00	0
1/2/2000 19:00	0
1/2/2000 20:00	0
1/2/2000 21:00	0
1/2/2000 22:00	0
1/2/2000 23:00	0
1/3/2000 0:00	0
1/3/2000 1:00	0
1/3/2000 2:00	0
1/3/2000 3:00	0
1/3/2000 4:00	0
1/3/2000 5:00	0
1/3/2000 6:00	0
1/3/2000 7:00	0
1/3/2000 8:00	0
1/3/2000 9:00	0
1/3/2000 10:00	0
1/3/2000 11:00	0
1/3/2000 12:00	0
1/3/2000 13:00	0
1/3/2000 14:00	0
1/3/2000 15:00	0
1/3/2000 16:00	0
1/3/2000 17:00	0
1/3/2000 18:00	0
1/3/2000 19:00	0
1/3/2000 20:00	0
1/3/2000 21:00	0
1/3/2000 22:00	0
1/3/2000 23:00	0
1/4/2000 0:00	0
1/4/2000 1:00	0
1/4/2000 2:00	0
1/4/2000 3:00	0
1/4/2000 4:00	0
1/4/2000 5:00	0
1/4/2000 6:00	0
1/4/2000 7:00	0
1/4/2000 8:00	0
1/4/2000 9:00	0
1/4/2000 10:00	0
1/4/2000 11:00	0
1/4/2000 12:00	0
1/4/2000 13:00	0
1/4/2000 14:00	0
1/4/2000 15:00	0
1/4/2000 16:00	0
1/4/2000 17:00	0
1/4/2000 18:00	0
1/4/2000 19:00	0
1/4/2000 20:00	0
1/4/2000 21:00	0
1/4/2000 22:00	0
1/4/2000 23:00	0
1/5/2000 0:00	0
1/5/2000 1:00	0
1/5/2000 2:00	0
1/5/2000 3:00	0
1/5/2000 4:00	0
1/5/2000 5:00	0
1/5/2000 6:00	0
1/5/2000 7:00	0
1/5/2000 8:00	0
1/5/2000 9:00	0
1/5/2000 10:00	0
1/5/2000 11:00	0
1/5/2000 12:00	0
1/5/2000 13:00	0
1/5/2000 14:00	0
1/5/2000 15:00	0
1/5/2000 16:00	0
1/5/2000 17:00	0
1/5/2000 18:00	0
1/5/2000 19:00	0
1/5/2000 20:00	0
1/5/2000 21:00	0
1/5/2000 22:00	0
1/5/2000 23:00	0
1/6/2000 0:00	0
1/6/2000 1:00	0
1/6/2000 2:00	0
1/6/2000 3:00	0
1/6/2000 4:00	0
1/6/2000 5:00	0
1/6/2000 6:00	0
1/6/2000 7:00	0
1/6/2000 8:00	0
1/6/2000 9:00	0
1/6/2000 10:00	0
1/6/2000 11:00	0
1/6/2000 12:00	0
1/6/2000 13:00	0
1/6/2000 14:00	0
1/6/2000 15:00	0
1/6/2000 16:00	0
1/6/2000 17:00	0
1/6/2000 18:00	0
1/6/2000 19:00	0
1/6/2000 20:00	0
1/6/2000 21:00	0
1/6/2000 22:00	0
1/6/2000 23:00	0
1/7/2000 0:00	0
1/7/2000 1:00	0
1/7/2000 2:00	0
1/7/2000 3:00	0
1/7/2000 4:00	0
1/7/2000 5:00	0
1/7/2000 6:00	0
1/7/2000 7:00	0
1/7/2000 8:00	0
1/7/2000 9:00	0
1/7/2000 10:00	0
1/7/2000 11:00	0
1/7/2000 12:00	0
1/7/2000 13:00	0
1/7/2000 14:00	0
1/7/2000 15:00	0
1/7/2000 16:00	0
1/7/2000 17:00	0
1/7/2000 18:00	0
1/7/2000 19:00	0
1/7/2000 20:00	0
1/7/2000 21:00	0
1/7/2000 22:00	0
1/7/2000 23:00	0
1/8/2000 0:00	0
1/8/2000 1:00	0
1/8/2000 2:00	0
1/8/2000 3:00	0
1/8/2000 4:00	0
1/8/2000 5:00	0
1/8/2000 6:00	0
1/8/2000 7:00	0
1/8/2000 8:00	0
1/8/2000 9:00	0
1/8/2000 10:00	0
1/8/2000 11:00	0
1/8/2000 12:00	0
1/8/2000 13:00	0
1/8/2000 14:00	0
1/8/2000 15:00	0
1/8/2000 16:00	0
1/8/2000 17:00	0
1/8/2000 18:00	0
1/8/2000 19:00	0
1/8/2000 20:00	0
1/8/2000 21:00	0
1/8/2000 22:00	0
1/8/2000 23:00	0
1/9/2000 0:00	0
1/9/2000 1:00	0
1/9/2000 2:00	0
1/9/2000 3:00	0
1/9/2000 4:00	0
1/9/2000 5:00	0
1/9/2000 6:00	0
1/9/2000 7:00	0
1/9/2000 8:00	0
1/9/2000 9:00	0
1/9/2000 10:00	0
1/9/2000 11:00	0
1/9/2000 12:00	0
1/9/2000 13:00	0
1/9/2000 14:00	0
1/9/2000 15:00	0
1/9/2000 16:00	0
1/9/2000 17:00	0
1/9/2000 18:00	0
1/9/2000 19:00	0
1/9/2000 20:00	0
1/9/2000 21:00	0
1/9/2000 22:00	0
1/9/2000 23:00	0
1/10/2000 0:00	0
1/10/2000 1:00	0
1/10/2000 2:00	0
1/10/2000 3:00	0
1/10/2000 4:00	0
1/10/2000 5:00	0
1/10/2000 6:00	0
1/10/2000 7:00	0
1/10/2000 8:00	0
1/10/2000 9:00	0
1/10/2000 10:00	0
1/10/2000 11:00	0
1/10/2000 12:00	0
1/10/2000 13:00	0
1/10/2000 14:00	0
1/10/2000 15:00	0
1/10/2000 16:00	0
1/10/2000 17:00	0
1/10/2000 18:00	0
1/10/2000 19:00	0
1/10/2000 20:00	0
1/10/2000 21:00	0
1/10/2000 22:00	0
1/10/2000 23:00	0
1/11/2000 0:00	0
1/11/2000 1:00	0
1/11/2000 2:00	0
1/11/2000 3:00	0
1/11/2000 4:00	0
1/11/2000 5:00	0
1/11/2000 6:00	0
1/11/2000 7:00	0
1/11/2000 8:00	0
1/11/2000 9:00	0
1/11/2000 10:00	0
1/11/2000 11:00	0
1/11/2000 12:00	0
1/11/2000 13:00	0
1/11/2000 14:00	0
1/11/2000 15:00	0
1/11/2000 16:00	0
1/11/2000 17:00	0
1/11/2000 18:00	0
1/11/2000 19:00	0
1/11/2000 20:00	0
1/11/2000 21:00	0
1/11/2000 22:00	0
1/11/2000 23:00	0
1/12/2000 0:00	0
1/12/2000 1:00	0
1/12/2000 2:00	0
1/12/2000 3:00	0
1/12/2000 4:00	0
1/12/2000 5:00	0
1/12/2000 6:00	0
1/12/2000 7:00	0
1/12/2000 8:00	0
1/12/2000 9:00	0
1/12/2000 10:00	0
1/12/2000 11:00	0
1/12/2000 12:00	0
1/12/2000 13:00	0
1/12/2000 14:00	0
1/12/2000 15:00	0
1/12/2000 16:00	0
1/12/2000 17:00	0
1/12/2000 18:00	0
1/12/2000 19:00	0
1/12/2000 20:00	0
1/12/2000 21:00	0
1/12/2000 22:00	0
1/12/2000 23:00	0
1/13/2000 0:00	0
1/13/2000 1:00	0
1/13/2000 2:00	0
1/13/2000 3:00	0
1/13/2000 4:00	0
1/13/2000 5:00	0
1/13/2000 6:00	0
1/13/2000 7:00	0
1/13/2000 8:00	0
1/13/2000 9:00	0
1/13/2000 10:00	0
1/13/2000 11:00	0
1/13/2000 12:00	0
1/13/2000 13:00	0
1/13/2000 14:00	0
1/13/2000 15:00	0
1/13/2000 16:00	0
1/13/2000 17:00	0
1/13/2000 18:00	0
1/13/2000 19:00	0
1/13/2000 20:00	0
1/13/2000 21:00	0
1/13/2000 22:00	0
1/13/2000 23:00	0
1/14/2000 0:00	0
1/14/2000 1:00	0
1/14/2000 2:00	0
1/14/2000 3:00	0
1/14/2000 4:00	0
1/14/2000 5:00	0
1/14/2000 6:00	0
1/14/2000 7:00	0
1/14/2000 8:00	0
1/14/2000 9:00	0
1/14/2000 10:00	0
1/14/2000 11:00	0
1/14/2000 12:00	0
1/14/2000 13:00	0
1/14/2000 14:00	0
1/14/2000 15:00	0
1/14/2000 16:00	0
1/14/2000 17:00	0
1/14/2000 18:00	0
1/14/2000 19:00	0
1/14/2000 20:00	0
1/14/2000 21:00	0
1/14/2000 22:00	0
1/14/2000 23:00	0
1/15/2000 0:00	0
1/15/2000 1:00	0
1/15/2000 2:00	0
1/15/2000 3:00	0
1/15/2000 4:00	0
1/15/2000 5:00	0
1/15/2000 6:00	0
1/15/2000 7:00	0
1/15/2000 8:00	0
1/15/2000 9:00	0
1/15/2000 10:00	0
1/15/2000 11:00	0
1/15/2000 12:00	0
1/15/2000 13:00	0
1/15/2000 14:00	0
1/15/2000 15:00	0
1/15/2000 16:00	0
1/15/2000 17:00	0
1/15/2000 18:00	0
1/15/2000 19:00	0
1/15/2000 20:00	0
1/15/2000 21:00	0
1/15/2000 22:00	0
1/15/2000 23:00	0
1/16/2000 0:00	0
1/16/2000 1:00	0
1/16/2000 2:00	0
1/16/2000 3:00	0
1/16/2000 4:00	0
1/16/2000 5:00	0
1/16/2000 6:00	0
1/16/2000 7:00	0
1/16/2000 8:00	0
1/16/2000 9:00	0
1/16/2000 10:00	0
1/16/2000 11:00	0
1/16/2000 12:00	0
1/16/2000 13:00	0
1/16/2000 14:00	0
1/16/2000 15:00	0
1/16/2000 16:00	0
1/16/2000 17:00	0
1/16/2000 18:00	0
1/16/2000 19:00	0
1/16/2000 20:00	0
1/16/2000 21:00	0
1/16/2000 22:00	0
1/16/2000 23:00	0
1/17/2000 0:00	0
1/17/2000 1:00	0
1/17/2000 2:00	0
1/17/2000 3:00	0
1/17/2000 4:00	0
1/17/2000 5:00	0
1/17/2000 6:00	0
1/17/2000 7:00	0
1/17/2000 8:00	0
1/17/2000 9:00	0
1/17/2000 10:00	0
1/17/2000 11:00	0
1/17/2000 12:00	0
1/17/2000 13:00	0
1/17/2000 14:00	0
1/17/2000 15:00	0
1/17/2000 16:00	0
1/17/2000 17:00	0
1/17/2000 18:00	0
1/17/2000 19:00	0
1/17/2000 20:00	0
1/17/2000 21:00	0
1/17/2000 22:00	0
1/17/2000 23:00	0
1/18/2000 0:00	0
1/18/2000 1:00	0
1/18/2000 2:00	0
1/18/2000 3:00	0
1/18/2000 4:00	0
1/18/2000 5:00	0
1/18/2000 6:00	0
1/18/2000 7:00	0
1/18/2000 8:00	0
1/18/2000 9:00	0
1/18/2000 10:00	0
1/18/2000 11:00	0
1/18/2000 12:00	0
1/18/2000 13:00	0
1/18/2000 14:00	0
1/18/2000 15:00	0
1/18/2000 16:00	0
1/18/2000 17:00	0
1/18/2000 18:00	0
1/18/2000 19:00	0
1/18/2000 20:00	0
1/18/2000 21:00	0
1/18/2000 22:00	0
1/18/2000 23:00	0
1/19/2000 0:00	0
1/19/2000 1:00	0
1/19/2000 2:00	0
1/19/2000 3:00	0
1/19/2000 4:00	0
1/19/2000 5:00	0
1/19/2000 6:00	0
1/19/2000 7:00	0
1/19/2000 8:00	0
1/19/2000 9:00	0
1/19/2000 10:00	0
1/19/2000 11:00	0
1/19/2000 12:00	0
1/19/2000 13:00	0
1/19/2000 14:00	0
1/19/2000 15:00	0
1/19/2000 16:00	0
1/19/2000 17:00	0
1/19/2000 18:00	0
1/19/2000 19:00	0
1/19/2000 20:00	0
1/19/2000 21:00	0
1/19/2000 22:00	0
1/19/2000 23:00	0
1/20/2000 0:00	0
1/20/2000 1:00	0
1/20/2000 2:00	0
1/20/2000 3:00	0
1/20/2000 4:00	0
1/20/2000 5:00	0
1/20/2000 6:00	0
1/20/2000 7:00	0
1/20/2000 8:00	0
1/20/2000 9:00	0
1/20/2000 10:00	0
1/20/2000 11:00	0
1/20/2000 12:00	0
1/20/2000 13:00	0
1/20/2000 14:00	0
1/20/2000 15:00	0
1/20/2000 16:00	0
1/20/2000 17:00	0
1/20/2000 18:00	0
1/20/2000 19:00	0
1/20/2000 20:00	0
1/20/2000 21:00	0
1/20/2000 22:00	0
1/20/2000 23:00	0
1/21/2000 0:00	0
1/21/2000 1:00	0
1/21/2000 2:00	0
1/21/2000 3:00	0
1/21/2000 4:00	0
1/21/2000 5:00	0
1/21/2000 6:00	0
1/21/2000 7:00	0
1/21/2000 8:00	0
1/21/2000 9:00	0
1/21/2000 10:00	0
1/21/2000 11:00	0
1/21/2000 12:00	0
1/21/2000 13:00	0
1/21/2000 14:00	0
1/21/2000 15:00	0
1/21/2000 16:00	0
1/21/2000 17:00	0
1/21/2000 18:00	0
1/21/2000 19:00	0
1/21/2000 20:00	0
1/21/2000 21:00	0
1/21/2000 22:00	0
1/21/2000 23:00	0
1/22/2000 0:00	0
1/22/2000 1:00	0
1/22/2000 2:00	0
1/22/2000 3:00	0
1/22/2000 4:00	0
1/22/2000 5:00	0
1/22/2000 6:00	0
1/22/2000 7:00	0
1/22/2000 8:00	0
1/22/2000 9:00	0
1/22/2000 10:00	0
1/22/2000 11:00	0
1/22/2000 12:00	0
1/22/2000 13:00	0
1/22/2000 14:00	0
1/22/2000 15:00	0
1/22/2000 16:00	0
1/22/2000 17:00	0
1/22/2000 18:00	0
1/22/2000 19:00	0
1/22/2000 20:00	0
1/22/2000 21:00	0
1/22/2000 22:00	0
1/22/2000 23:00	0
1/23/2000 0:00	0
1/23/2000 1:00	0
1/23/2000 2:00	0
1/23/2000 3:00	0
1/23/2000 4:00	0
1/23/2000 5:00	0
1/23/2000 6:00	0
1/23/2000 7:00	0
1/23/2000 8:00	0
1/23/2000 9:00	0
1/23/2000 10:00	0
1/23/2000 11:00	0
1/23/2000 12:00	0
1/23/2000 13:00	0
1/23/2000 14:00	0
1/23/2000 15:00	0
1/23/2000 16:00	0
1/23/2000 17:00	0
1/23/2000 18:00	0
1/23/2000 19:00	0
1/23/2000 20:00	0
1/23/2000 21:00	0
1/23/2000 22:00	0
1/23/2000 23:00	0
1/24/2000 0:00	0
1/24/2000 1:00	0
1/24/2000 2:00	0
1/24/2000 3:00	0
1/24/2000 4:00	0
1/24/2000 5:00	0
1/24/2000 6:00	0
1/24/2000 7:00	0
1/24/2000 8:00	0
1/24/2000 9:00	0
1/24/2000 10:00	0
1/24/2000 11:00	0
1/24/2000 12:00	0
1/24/2000 13:00	0
1/24/2000 14:00	0
1/24/2000 15:00	0
1/24/2000 16:00	0
1/24/2000 17:00	0
1/24/2000 18:00	0
1/24/2000 19:00	0
1/24/2000 20:00	0
1/24/2000 21:00	0
1/24/2000 22:00	0
1/24/2000 23:00	0
1/25/2000 0:00	0
1/25/2000 1:00	0
1/25/2000 2:00	0
1/25/2000 3:00	0
1/25/2000 4:00	0
1/25/2000 5:00	0
1/25/2000 6:00	0
1/25/2000 7:00	0
1/25/2000 8:00	0
1/25/2000 9:00	0
1/25/2000 10:00	0
1/25/2000 11:00	0
1/25/2000 12:00	0
1/25/2000 13:00	0
1/25/2000 14:00	0
1/25/2000 15:00	0
1/25/2000 16:00	0
1/25/2000 17:00	0
1/25/2000 18:00	0
1/25/2000 19:00	0
1/25/2000 20:00	0
1/25/2000 21:00	0
1/25/2000 22:00	0
1/25/2000 23:00	0
1/26/2000 0:00	0
1/26/2000 1:00	0
1/26/2000 2:00	0
1/26/2000 3:00	0
1/26/2000 4:00	0
1/26/2000 5:00	0
1/26/2000 6:00	0
1/26/2000 7:00	0
1/26/2000 8:00	0
1/26/2000 9:00	0
1/26/2000 10:00	0
1/26/2000 11:00	0
1/26/2000 12:00	0
1/26/2000 13:00	0
1/26/2000 14:00	0
1/26/2000 15:00	0
1/26/2000 16:00	0
1/26/2000 17:00	0
1/26/2000 18:00	0
1/26/2000 19:00	0
1/26/2000 20:00	0
1/26/2000 21:00	0
1/26/2000 22:00	0
1/26/2000 23:00	0
1/27/2000 0:00	0
1/27/2000 1:00	0
1/27/2000 2:00	0
1/27/2000 3:00	0
1/27/2000 4:00	0
1/27/2000 5:00	0
1/27/2000 6:00	0
1/27/2000 7:00	0
1/27/2000 8:00	0
1/27/2000 9:00	0
1/27/2000 10:00	0
1/27/2000 11:00	0
1/27/2000 12:00	0
1/27/2000 13:00	0
1/27/2000 14:00	0
1/27/2000 15:00	0
1/27/2000 16:00	0
1/27/2000 17:00	0
1/27/2000 18:00	0
1/27/2000 19:00	0
1/27/2000 20:00	0
1/27/2000 21:00	0
1/27/2000 22:00	0
1/27/2000 23:00	0
1/28/2000 0:00	0
1/28/2000 1:00	0
1/28/2000 2:00	0
1/28/2000 3:00	0
1/28/2000 4:00	0
1/28/2000 5:00	0
1/28/2000 6:00	0
1/28/2000 7:00	0
1/28/2000 8:00	0
1/28/2000 9:00	0
1/28/2000 10:00	0
1/28/2000 11:00	0
1/28/2000 12:00	0
1/28/2000 13:00	0
1/28/2000 14:00	0
1/28/2000 15:00	0
1/28/2000 16:00	0
1/28/2000 17:00	0
1/28/2000 18:00	0
1/28/2000 19:00	0
1/28/2000 20:00	0
1/28/2000 21:00	0
1/28/2000 22:00	0
1/28/2000 23:00	0
1/29/2000 0:00	0
1/29/2000 1:00	0
1/29/2000 2:00	0
1/29/2000 3:00	0
1/29/2000 4:00	0
1/29/2000 5:00	0
1/29/2000 6:00	0
1/29/2000 7:00	0
1/29/2000 8:00	0
1/29/2000 9:00	0
1/29/2000 10:00	0
1/29/2000 11:00	0
1/29/2000 12:00	0
1/29/2000 13:00	0
1/29/2000 14:00	0
1/29/2000 15:00	0
1/29/2000 16:00	0
1/29/2000 17:00	0
1/29/2000 18:00	0
1/29/2000 19:00	0
1/29/2000 20:00	0
1/29/2000 21:00	0
1/29/2000 22:00	0
1/29/2000 23:00	0
1/30/2000 0:00	0
1/30/2000 1:00	0
1/30/2000 2:00	0
1/30/2000 3:00	0
1/30/2000 4:00	0
1/30/2000 5:00	0
1/30/2000 6:00	0
1/30/2000 7:00	0
1/30/2000 8:00	0
1/30/2000 9:00	0
1/30/2000 10:00	0
1/30/2000 11:00	0
1/30/2000 12:00	0
1/30/2000 13:00	0
1/30/2000 14:00	0
1/30/2000 15:00	0
1/30/2000 16:00	0
1/30/2000 17:00	0
1/30/2000 18:00	0
1/30/2000 19:00	0
1/30/2000 20:00	0
1/30/2000 21:00	0
1/30/2000 22:00	0
1/30/2000 23:00	0
1/31/2000 0:00	0
1/31/2000 1:00	0
1/31/2000 2:00	0
1/31/2000 3:00	0
1/31/2000 4:00	0
1/31/2000 5:00	0
1/31/2000 6:00	0
1/31/2000 7:00	0
1/31/2000 8:00	0
1/31/2000 9:00	0
1/31/2000 10:00	0
1/31/2000 11:00	0
1/31/2000 12:00	0
1/31/2000 13:00	0
1/31/2000 14:00	0
1/31/2000 15:00	0
1/31/2000 16:00	0
1/31/2000 17:00	0
1/31/2000 18:00	0
1/31/2000 19:00	0
1/31/2000 20:00	0
1/31/2000 21:00	0
1/31/2000 22:00	0
1/31/2000 23:00	0
2/1/2000 0:00	0
2/1/2000 1:00	0
2/1/2000 2:00	0
2/1/2000 3:00	0
2/1/2000 4:00	0
2/1/2000 5:00	0
2/1/2000 6:00	0
2/1/2000 7:00	0
2/1/2000 8:00	0
2/1/2000 9:00	0
2/1/2000 10:00	0
2/1/2000 11:00	0
2/1/2000 12:00	0
2/1/2000 13:00	0
2/1/2000 14:00	0
2/1/2000 15:00	0
2/1/2000 16:00	0
2/1/2000 17:00	0
2/1/2000 18:00	0
2/1/2000 19:00	0
2/1/2000 20:00	0
2/1/2000 21:00	0
2/1/2000 22:00	0
2/1/2000 23:00	0
2/2/2000 0:00	0
2/2/2000 1:00	0
2/2/2000 2:00	0
2/2/2000 3:00	0
2/2/2000 4:00	0
2/2/2000 5:00	0
2/2/2000 6:00	0
2/2/2000 7:00	0
2/2/2000 8:00	0
2/2/2000 9:00	0
2/2/2000 10:00	0
2/2/2000 11:00	0
2/2/2000 12:00	0
2/2/2000 13:00	0
2/2/2000 14:00	0
2/2/2000 15:00	0
2/2/2000 16:00	0
2/2/2000 17:00	0
2/2/2000 18:00	0
2/2/2000 19:00	0
2/2/2000 20:00	0
2/2/2000 21:00	0
2/2/2000 22:00	0
2/2/2000 23:00	0
2/3/2000 0:00	0
2/3/2000 1:00	0
2/3/2000 2:00	0
2/3/2000 3:00	0
2/3/2000 4:00	0
2/3/2000 5:00	0
2/3/2000 6:00	0
2/3/2000 7:00	0
2/3/2000 8:00	0
2/3/2000 9:00	0
2/3/2000 10:00	0
2/3/2000 11:00	0
2/3/2000 12:00	0
2/3/2000 13:00	0
2/3/2000 14:00	0
2/3/2000 15:00	0
2/3/2000 16:00	0
2/3/2000 17:00	0
2/3/2000 18:00	0
2/3/2000 19:00	0
2/3/2000 20:00	0
2/3/2000 21:00	0
2/3/2000 22:00	0
2/3/2000 23:00	0
2/4/2000 0:00	0
2/4/2000 1:00	0
2/4/2000 2:00	0
2/4/2000 3:00	0
2/4/2000 4:00	0
2/4/2000 5:00	0
2/4/2000 6:00	0
2/4/2000 7:00	0
2/4/2000 8:00	0
2/4/2000 9:00	0
2/4/2000 10:00	0
2/4/2000 11:00	0
2/4/2000 12:00	0
2/4/2000 13:00	0
2/4/2000 14:00	0
2/4/2000 15:00	0
2/4/2000 16:00	0
2/4/2000 17:00	0
2/4/2000 18:00	0
2/4/2000 19:00	0
2/4/2000 20:00	0
2/4/2000 21:00	0
2/4/2000 22:00	0
2/4/2000 23:00	0
2/5/2000 0:00	0
2/5/2000 1:00	0
2/5/2000 2:00	0
2/5/2000 3:00	0
2/5/2000 4:00	0
2/5/2000 5:00	0
2/5/2000 6:00	0
2/5/2000 7:00	0
2/5/2000 8:00	0
2/5/2000 9:00	0
2/5/2000 10:00	0
2/5/2000 11:00	0
2/5/2000 12:00	0
2/5/2000 13:00	0
2/5/2000 14:00	0
2/5/2000 15:00	0
2/5/2000 16:00	0
2/5/2000 17:00	0
2/5/2000 18:00	0
2/5/2000 19:00	0
2/5/2000 20:00	0
2/5/2000 21:00	0
2/5/2000 22:00	0
2/5/2000 23:00	0
2/6/2000 0:00	0
2/6/2000 1:00	0
2/6/2000 2:00	0
2/6/2000 3:00	0
2/6/2000 4:00	0
2/6/2000 5:00	0
2/6/2000 6:00	0
2/6/2000 7:00	0
2/6/2000 8:00	0
2/6/2000 9:00	0
2/6/2000 10:00	0
2/6/2000 11:00	0
2/6/2000 12:00	0
2/6/2000 13:00	0
2/6/2000 14:00	0
2/6/2000 15:00	0
2/6/2000 16:00	0
2/6/2000 17:00	0
2/6/2000 18:00	0
2/6/2000 19:00	0
2/6/2000 20:00	0
2/6/2000 21:00	0
2/6/2000 22:00	0
2/6/2000 23:00	0
2/7/2000 0:00	0
2/7/2000 1:00	0
2/7/2000 2:00	0
2/7/2000 3:00	0
2/7/2000 4:00	0
2/7/2000 5:00	0
2/7/2000 6:00	0
2/7/2000 7:00	0
2/7/2000 8:00	0
2/7/2000 9:00	0
2/7/2000 10:00	0
2/7/2000 11:00	0
2/7/2000 12:00	0
2/7/2000 13:00	0
2/7/2000 14:00	0
2/7/2000 15:00	0
2/7/2000 16:00	0
2/7/2000 17:00	0
2/7/2000 18:00	0
2/7/2000 19:00	0
2/7/2000 20:00	0
2/7/2000 21:00	0
2/7/2000 22:00	0
2/7/2000 23:00	0
2/8/2000 0:00	0
2/8/2000 1:00	0
2/8/2000 2:00	0
2/8/2000 3:00	0
2/8/2000 4:00	0
2/8/2000 5:00	0
2/8/2000 6:00	0
2/8/2000 7:00	0
2/8/2000 8:00	0
2/8/2000 9:00	0
2/8/2000 10:00	0
2/8/2000 11:00	0
2/8/2000 12:00	0
2/8/2000 13:00	0
2/8/2000 14:00	0
2/8/2000 15:00	0
2/8/2000 16:00	0
2/8/2000 17:00	0
2/8/2000 18:00	0
2/8/2000 19:00	0
2/8/2000 20:00	0
2/8/2000 21:00	0
2/8/2000 22:00	0
2/8/2000 23:00	0
2/9/2000 0:00	0
2/9/2000 1:00	0
2/9/2000 2:00	0
2/9/2000 3:00	0
2/9/2000 4:00	0
2/9/2000 5:00	0
2/9/2000 6:00	0
2/9/2000 7:00	0
2/9/2000 8:00	0
2/9/2000 9:00	0
2/9/2000 10:00	0
2/9/2000 11:00	0
2/9/2000 12:00	0
2/9/2000 13:00	0
2/9/2000 14:00	0
2/9/2000 15:00	0
2/9/2000 16:00	0
2/9/2000 17:00	0
2/9/2000 18:00	0
2/9/2000 19:00	0
2/9/2000 20:00	0
2/9/2000 21:00	0
2/9/2000 22:00	0
2/9/2000 23:00	0
2/10/2000 0:00	0
2/10/2000 1:00	0
2/10/2000 2:00	0
2/10/2000 3:00	0
2/10/2000 4:00	0
2/10/2000 5:00	0
2/10/2000 6:00	0
2/10/2000 7:00	0
2/10/2000 8:00	0
2/10/2000 9:00	0
2/10/2000 10:00	0
2/10/2000 11:00	0
2/10/2000 12:00	0
2/10/2000 13:00	0
2/10/2000 14:00	0
2/10/2000 15:00	0
2/10/2000 16:00	0
2/10/2000 17:00	0
2/10/2000 18:00	0
2/10/2000 19:00	0
2/10/2000 20:00	0
2/10/2000 21:00	0
2/10/2000 22:00	0
2/10/2000 23:00	0
2/11/2000 0:00	0
2/11/2000 1:00	0
2/11/2000 2:00	0
2/11/2000 3:00	0
2/11/2000 4:00	0
2/11/2000 5:00	0
2/11/2000 6:00	0
2/11/2000 7:00	0
2/11/2000 8:00	0
2/11/2000 9:00	0
2/11/2000 10:00	0
2/11/2000 11:00	0
2/11/2000 12:00	0
2/11/2000 13:00	0
2/11/2000 14:00	0
2/11/2000 15:00	0
2/11/2000 16:00	0
2/11/2000 17:00	0
2/11/2000 18:00	0
2/11/2000 19:00	0
2/11/2000 20:00	0
2/11/2000 21:00	0
2/11/2000 22:00	0
2/11/2000 23:00	0
2/12/2000 0:00	0
2/12/2000 1:00	0
2/12/2000 2:00	0
2/12/2000 3:00	0
2/12/2000 4:00	0
2/12/2000 5:00	0
2/12/2000 6:00	0
2/12/2000 7:00	0
2/12/2000 8:00	0
2/12/2000 9:00	0
2/12/2000 10:00	0
2/12/2000 11:00	0
2/12/2000 12:00	0
2/12/2000 13:00	0
2/12/2000 14:00	0
2/12/2000 15:00	0
2/12/2000 16:00	0
2/12/2000 17:00	0
2/12/2000 18:00	0
2/12/2000 19:00	0
2/12/2000 20:00	0
2/12/2000 21:00	0
2/12/2000 22:00	0
2/12/2000 23:00	0
2/13/2000 0:00	0
2/13/2000 1:00	0
2/13/2000 2:00	0
2/13/2000 3:00	0
2/13/2000 4:00	0
2/13/2000 5:00	0
2/13/2000 6:00	0
2/13/2000 7:00	0
2/13/2000 8:00	0
2/13/2000 9:00	0
2/13/2000 10:00	0
2/13/2000 11:00	0
2/13/2000 12:00	0
2/13/2000 13:00	0
2/13/2000 14:00	0
2/13/2000 15:00	0
2/13/2000 16:00	0
2/13/2000 17:00	0
2/13/2000 18:00	0
2/13/2000 19:00	0
2/13/2000 20:00	0
2/13/2000 21:00	0
2/13/2000 22:00	0
2/13/2000 23:00	0
2/14/2000 0:00	0
2/14/2000 1:00	0
2/14/2000 2:00	0
2/14/2000 3:00	0
2/14/2000 4:00	0
2/14/2000 5:00	0
2/14/2000 6:00	0
2/14/2000 7:00	0
2/14/2000 8:00	0
2/14/2000 9:00	0
2/14/2000 10:00	0
2/14/2000 11:00	0
2/14/2000 12:00	0
2/14/2000 13:00	0
2/14/2000 14:00	0
2/14/2000 15:00	0
2/14/2000 16:00	0
2/14/2000 17:00	0
2/14/2000 18:00	0
2/14/2000 19:00	0
2/14/2000 20:00	0
2/14/2000 21:00	0
2/14/2000 22:00	0
2/14/2000 23:00	0
2/15/2000 0:00	0
2/15/2000 1:00	0
2/15/2000 2:00	0
2/15/2000 3:00	0
2/15/2000 4:00	0
2/15/2000 5:00	0
2/15/2000 6:00	0
2/15/2000 7:00	0
2/15/2000 8:00	0
2/15/2000 9:00	0
2/15/2000 10:00	0
2/15/2000 11:00	0
2/15/2000 12:00	0
2/15/2000 13:00	0
2/15/2000 14:00	0
2/15/2000 15:00	0
2/15/2000 16:00	0
2/15/2000 17:00	0
2/15/2000 18:00	0
2/15/2000 19:00	0
2/15/2000 20:00	0
2/15/2000 21:00	0
2/15/2000 22:00	0
2/15/2000 23:00	0
2/16/2000 0:00	0
2/16/2000 1:00	0
2/16/2000 2:00	0
2/16/2000 3:00	0
2/16/2000 4:00	0
2/16/2000 5:00	0
2/16/2000 6:00	0
2/16/2000 7:00	0
2/16/2000 8:00	0
2/16/2000 9:00	0
2/16/2000 10:00	0
2/16/2000 11:00	0
2/16/2000 12:00	0
2/16/2000 13:00	0
2/16/2000 14:00	0
2/16/2000 15:00	0
2/16/2000 16:00	0
2/16/2000 17:00	0
2/16/2000 18:00	0
2/16/2000 19:00	0
2/16/2000 20:00	0
2/16/2000 21:00	0
2/16/2000 22:00	0
2/16/2000 23:00	0
2/17/2000 0:00	0
2/17/2000 1:00	0
2/17/2000 2:00	0
2/17/2000 3:00	0
2/17/2000 4:00	0
2/17/2000 5:00	0
2/17/2000 6:00	0
2/17/2000 7:00	0
2/17/2000 8:00	0
2/17/2000 9:00	0
2/17/2000 10:00	0
2/17/2000 11:00	0
2/17/2000 12:00	0
2/17/2000 13:00	0
2/17/2000 14:00	0
2/17/2000 15:00	0
2/17/2000 16:00	0
2/17/2000 17:00	0
2/17/2000 18:00	0
2/17/2000 19:00	0
2/17/2000 20:00	0
2/17/2000 21:00	0
2/17/2000 22:00	0
2/17/2000 23:00	0
2/18/2000 0:00	0
2/18/2000 1:00	0
2/18/2000 2:00	0
2/18/2000 3:00	0
2/18/2000 4:00	0
2/18/2000 5:00	0
2/18/2000 6:00	0
2/18/2000 7:00	0
2/18/2000 8:00	0
2/18/2000 9:00	0
2/18/2000 10:00	0
2/18/2000 11:00	0
2/18/2000 12:00	0
2/18/2000 13:00	0
2/18/2000 14:00	0
2/18/2000 15:00	0
2/18/2000 16:00	0
2/18/2000 17:00	0
2/18/2000 18:00	0
2/18/2000 19:00	0
2/18/2000 20:00	0
2/18/2000 21:00	0
2/18/2000 22:00	0
2/18/2000 23:00	0
2/19/2000 0:00	0
2/19/2000 1:00	0
2/19/2000 2:00	0
2/19/2000 3:00	0
2/19/2000 4:00	0
2/19/2000 5:00	0
2/19/2000 6:00	0
2/19/2000 7:00	0
2/19/2000 8:00	0
2/19/2000 9:00	0
2/19/2000 10:00	0
2/19/2000 11:00	0
2/19/2000 12:00	0
2/19/2000 13:00	0
2/19/2000 14:00	0
2/19/2000 15:00	0
2/19/2000 16:00	0
2/19/2000 17:00	0
2/19/2000 18:00	0
2/19/2000 19:00	0
2/19/2000 20:00	0
2/19/2000 21:00	0
2/19/2000 22:00	0
2/19/2000 23:00	0
2/20/2000 0:00	0
2/20/2000 1:00	0
2/20/2000 2:00	0
2/20/2000 3:00	0
2/20/2000 4:00	0
2/20/2000 5:00	0
2/20/2000 6:00	0
2/20/2000 7:00	0
2/20/2000 8:00	0
2/20/2000 9:00	0
2/20/2000 10:00	0
2/20/2000 11:00	0
2/20/2000 12:00	0
2/20/2000 13:00	0
2/20/2000 14:00	0
2/20/2000 15:00	0
2/20/2000 16:00	0
2/20/2000 17:00	0
2/20/2000 18:00	0
2/20/2000 19:00	0
2/20/2000 20:00	0
2/20/2000 21:00	0
2/20/2000 22:00	0
2/20/2000 23:00	0
2/21/2000 0:00	0
2/21/2000 1:00	0
2/21/2000 2:00	0
2/21/2000 3:00	0
2/21/2000 4:00	0
2/21/2000 5:00	0
2/21/2000 6:00	0
2/21/2000 7:00	0
2/21/2000 8:00	0
2/21/2000 9:00	0
2/21/2000 10:00	0
2/21/2000 11:00	0
2/21/2000 12:00	0
2/21/2000 13:00	0
2/21/2000 14:00	0
2/21/2000 15:00	0
2/21/2000 16:00	0
2/21/2000 17:00	0
2/21/2000 18:00	0
2/21/2000 19:00	0
2/21/2000 20:00	0
2/21/2000 21:00	0
2/21/2000 22:00	0
2/21/2000 23:00	0
2/22/2000 0:00	0
2/22/2000 1:00	0
2/22/2000 2:00	0
2/22/2000 3:00	0
2/22/2000 4:00	0
2/22/2000 5:00	0
2/22/2000 6:00	0
2/22/2000 7:00	0
2/22/2000 8:00	0
2/22/2000 9:00	0
2/22/2000 10:00	0
2/22/2000 11:00	0
2/22/2000 12:00	0
2/22/2000 13:00	0
2/22/2000 14:00	0
2/22/2000 15:00	0
2/22/2000 16:00	0
2/22/2000 17:00	0
2/22/2000 18:00	0
2/22/2000 19:00	0
2/22/2000 20:00	0
2/22/2000 21:00	0
2/22/2000 22:00	0
2/22/2000 23:00	0
2/23/2000 0:00	0
2/23/2000 1:00	0
2/23/2000 2:00	0
2/23/2000 3:00	0
2/23/2000 4:00	0
2/23/2000 5:00	0
2/23/2000 6:00	0
2/23/2000 7:00	0
2/23/2000 8:00	0
2/23/2000 9:00	0
2/23/2000 10:00	0
2/23/2000 11:00	0
2/23/2000 12:00	0
2/23/2000 13:00	0
2/23/2000 14:00	0
2/23/2000 15:00	0
2/23/2000 16:00	0
2/23/2000 17:00	0
2/23/2000 18:00	0
2/23/2000 19:00	0
2/23/2000 20:00	0
2/23/2000 21:00	0
2/23/2000 22:00	0
2/23/2000 23:00	0
2/24/2000 0:00	0
2/24/2000 1:00	0
2/24/2000 2:00	0
2/24/2000 3:00	0
2/24/2000 4:00	0
2/24/2000 5:00	0
2/24/2000 6:00	0
2/24/2000 7:00	0
2/24/2000 8:00	0
2/24/2000 9:00	0
2/24/2000 10:00	0
2/24/2000 11:00	0
2/24/2000 12:00	0
2/24/2000 13:00	0
2/24/2000 14:00	0
2/24/2000 15:00	0
2/24/2000 16:00	0
2/24/2000 17:00	0
2/24/2000 18:00	0
2/24/2000 19:00	0
2/24/2000 20:00	0
2/24/2000 21:00	0
2/24/2000 22:00	0
2/24/2000 23:00	0
2/25/2000 0:00	0
2/25/2000 1:00	0
2/25/2000 2:00	0
2/25/2000 3:00	0
2/25/2000 4:00	0
2/25/2000 5:00	0
2/25/2000 6:00	0
2/25/2000 7:00	0
2/25/2000 8:00	0
2/25/2000 9:00	0
2/25/2000 10:00	0
2/25/2000 11:00	0
2/25/2000 12:00	0
2/25/2000 13:00	0
2/25/2000 14:00	0
2/25/2000 15:00	0
2/25/2000 16:00	0
2/25/2000 17:00	0
2/25/2000 18:00	0
2/25/2000 19:00	0
2/25/2000 20:00	0
2/25/2000 21:00	0
2/25/2000 22:00	0
2/25/2000 23:00	0
2/26/2000 0:00	0
2/26/2000 1:00	0
2/26/2000 2:00	0
2/26/2000 3:00	0
2/26/2000 4:00	0
2/26/2000 5:00	0
2/26/2000 6:00	0
2/26/2000 7:00	0
2/26/2000 8:00	0
2/26/2000 9:00	0
2/26/2000 10:00	0
2/26/2000 11:00	0
2/26/2000 12:00	0
2/26/2000 13:00	0
2/26/2000 14:00	0
2/26/2000 15:00	0
2/26/2000 16:00	0
2/26/2000 17:00	0
2/26/2000 18:00	0
2/26/2000 19:00	0
2/26/2000 20:00	0
2/26/2000 21:00	0
2/26/2000 22:00	0
2/26/2000 23:00	0
2/27/2000 0:00	0
2/27/2000 1:00	0
2/27/2000 2:00	0
2/27/2000 3:00	0
2/27/2000 4:00	0
2/27/2000 5:00	0
2/27/2000 6:00	0
2/27/2000 7:00	0
2/27/2000 8:00	0
2/27/2000 9:00	0
2/27/2000 10:00	0
2/27/2000 11:00	0
2/27/2000 12:00	0
2/27/2000 13:00	0
2/27/2000 14:00	0
2/27/2000 15:00	0
2/27/2000 16:00	0
2/27/2000 17:00	0
2/27/2000 18:00	0
2/27/2000 19:00	0
2/27/2000 20:00	0
2/27/2000 21:00	0
2/27/2000 22:00	0
2/27/2000 23:00	0
2/28/2000 0:00	0
2/28/2000 1:00	0
2/28/2000 2:00	0
2/28/2000 3:00	0
2/28/2000 4:00	0
2/28/2000 5:00	0
2/28/2000 6:00	0
2/28/2000 7:00	0
2/28/2000 8:00	0
2/28/2000 9:00	0
2/28/2000 10:00	0
2/28/2000 11:00	0
2/28/2000 12:00	0
2/28/2000 13:00	0
2/28/2000 14:00	0
2/28/2000 15:00	0
2/28/2000 16:00	0
2/28/2000 17:00	0
2/28/2000 18:00	0
2/28/2000 19:00	0
2/28/2000 20:00	0
2/28/2000 21:00	0
2/28/2000 22:00	0
2/28/2000 23:00	0
2/29/2000 0:00	0
2/29/2000 1:00	0
2/29/2000 2:00	0
2/29/2000 3:00	0
2/29/2000 4:00	0
2/29/2000 5:00	0
2/29/2000 6:00	0
2/29/2000 7:00	0
2/29/2000 8:00	0
2/29/2000 9:00	0
2/29/2000 10:00	0
2/29/2000 11:00	0
2/29/2000 12:00	0
2/29/2000 13:00	0
2/29/2000 14:00	0
2/29/2000 15:00	0
2/29/2000 16:00	0
2/29/2000 17:00	0
2/29/2000 18:00	0
2/29/2000 19:00	0
2/29/2000 20:00	0
2/29/2000 21:00	0
2/29/2000 22:00	0
2/29/2000 23:00	0
3/1/2000 0:00	0
3/1/2000 1:00	0
3/1/2000 2:00	0
3/1/2000 3:00	0
3/1/2000 4:00	0
3/1/2000 5:00	0
3/1/2000 6:00	0
3/1/2000 7:00	0
3/1/2000 8:00	0
3/1/2000 9:00	0
3/1/2000 10:00	0
3/1/2000 11:00	0
3/1/2000 12:00	0
3/1/2000 13:00	0
3/1/2000 14:00	0
3/1/2000 15:00	0
3/1/2000 16:00	0
3/1/2000 17:00	0
3/1/2000 18:00	0
3/1/2000 19:00	0
3/1/2000 20:00	0
3/1/2000 21:00	0
3/1/2000 22:00	0
3/1/2000 23:00	0
3/2/2000 0:00	0
3/2/2000 1:00	0
3/2/2000 2:00	0
3/2/2000 3:00	0
3/2/2000 4:00	0
3/2/2000 5:00	0
3/2/2000 6:00	0
3/2/2000 7:00	0
3/2/2000 8:00	0
3/2/2000 9:00	0
3/2/2000 10:00	0
3/2/2000 11:00	0
3/2/2000 12:00	0
3/2/2000 13:00	0
3/2/2000 14:00	0
3/2/2000 15:00	0
3/2/2000 16:00	0
3/2/2000 17:00	0
3/2/2000 18:00	0
3/2/2000 19:00	0
3/2/2000 20:00	0
3/2/2000 21:00	0
3/2/2000 22:00	0
3/2/2000 23:00	0
3/3/2000 0:00	0
3/3/2000 1:00	0
3/3/2000 2:00	0
3/3/2000 3:00	0
3/3/2000 4:00	0
3/3/2000 5:00	0
3/3/2000 6:00	0
3/3/2000 7:00	0
3/3/2000 8:00	0
3/3/2000 9:00	0
3/3/2000 10:00	0
3/3/2000 11:00	0
3/3/2000 12:00	0
3/3/2000 13:00	0
3/3/2000 14:00	0
3/3/2000 15:00	0
3/3/2000 16:00	0
3/3/2000 17:00	0
3/3/2000 18:00	0
3/3/2000 19:00	0
3/3/2000 20:00	0
3/3/2000 21:00	0
3/3/2000 22:00	0
3/3/2000 23:00	0
3/4/2000 0:00	0
3/4/2000 1:00	0
3/4/2000 2:00	0
3/4/2000 3:00	0
3/4/2000 4:00	0
3/4/2000 5:00	0
3/4/2000 6:00	0
3/4/2000 7:00	0
3/4/2000 8:00	0
3/4/2000 9:00	0
3/4/2000 10:00	0
3/4/2000 11:00	0
3/4/2000 12:00	0
3/4/2000 13:00	0
3/4/2000 14:00	0
3/4/2000 15:00	0
3/4/2000 16:00	0
3/4/2000 17:00	0
3/4/2000 18:00	0
3/4/2000 19:00	0
3/4/2000 20:00	0
3/4/2000 21:00	0
3/4/2000 22:00	0
3/4/2000 23:00	0
3/5/2000 0:00	0
3/5/2000 1:00	0
3/5/2000 2:00	0
3/5/2000 3:00	0
3/5/2000 4:00	0
3/5/2000 5:00	0
3/5/2000 6:00	0
3/5/2000 7:00	0
3/5/2000 8:00	0
3/5/2000 9:00	0
3/5/2000 10:00	0
3/5/2000 11:00	0
3/5/2000 12:00	0
3/5/2000 13:00	0
3/5/2000 14:00	0
3/5/2000 15:00	0
3/5/2000 16:00	0
3/5/2000 17:00	0
3/5/2000 18:00	0
3/5/2000 19:00	0
3/5/2000 20:00	0
3/5/2000 21:00	0
3/5/2000 22:00	0
3/5/2000 23:00	0
3/6/2000 0:00	0
3/6/2000 1:00	0
3/6/2000 2:00	0
3/6/2000 3:00	0
3/6/2000 4:00	0
3/6/2000 5:00	0
3/6/2000 6:00	0
3/6/2000 7:00	0
3/6/2000 8:00	0
3/6/2000 9:00	0
3/6/2000 10:00	0
3/6/2000 11:00	0
3/6/2000 12:00	0
3/6/2000 13:00	0
3/6/2000 14:00	0
3/6/2000 15:00	0
3/6/2000 16:00	0
3/6/2000 17:00	0
3/6/2000 18:00	0
3/6/2000 19:00	0
3/6/2000 20:00	0
3/6/2000 21:00	0
3/6/2000 22:00	0
3/6/2000 23:00	0
3/7/2000 0:00	0
3/7/2000 1:00	0
3/7/2000 2:00	0
3/7/2000 3:00	0
3/7/2000 4:00	0
3/7/2000 5:00	0
3/7/2000 6:00	0
3/7/2000 7:00	0
3/7/2000 8:00	0
3/7/2000 9:00	0
3/7/2000 10:00	0
3/7/2000 11:00	0
3/7/2000 12:00	0
3/7/2000 13:00	0
3/7/2000 14:00	0
3/7/2000 15:00	0
3/7/2000 16:00	0
3/7/2000 17:00	0
3/7/2000 18:00	0
3/7/2000 19:00	0
3/7/2000 20:00	0
3/7/2000 21:00	0
3/7/2000 22:00	0
3/7/2000 23:00	0
3/8/2000 0:00	0
3/8/2000 1:00	0
3/8/2000 2:00	0
3/8/2000 3:00	0
3/8/2000 4:00	0
3/8/2000 5:00	0
3/8/2000 6:00	0
3/8/2000 7:00	0
3/8/2000 8:00	0
3/8/2000 9:00	0
3/8/2000 10:00	0
3/8/2000 11:00	0
3/8/2000 12:00	0
3/8/2000 13:00	0
3/8/2000 14:00	0
3/8/2000 15:00	0
3/8/2000 16:00	0
3/8/2000 17:00	0
3/8/2000 18:00	0
3/8/2000 19:00	0
3/8/2000 20:00	0
3/8/2000 21:00	0
3/8/2000 22:00	0
3/8/2000 23:00	0
3/9/2000 0:00	0
3/9/2000 1:00	0
3/9/2000 2:00	0
3/9/2000 3:00	0
3/9/2000 4:00	0
3/9/2000 5:00	0
3/9/2000 6:00	0
3/9/2000 7:00	0
3/9/2000 8:00	0
3/9/2000 9:00	0
3/9/2000 10:00	0
3/9/2000 11:00	0
3/9/2000 12:00	0
3/9/2000 13:00	0
3/9/2000 14:00	0
3/9/2000 15:00	0
3/9/2000 16:00	0
3/9/2000 17:00	0
3/9/2000 18:00	0
3/9/2000 19:00	0
3/9/2000 20:00	0
3/9/2000 21:00	0
3/9/2000 22:00	0
3/9/2000 23:00	0
3/10/2000 0:00	0
3/10/2000 1:00	0
3/10/2000 2:00	0
3/10/2000 3:00	0
3/10/2000 4:00	0
3/10/2000 5:00	0
3/10/2000 6:00	0
3/10/2000 7:00	0
3/10/2000 8:00	0
3/10/2000 9:00	0
3/10/2000 10:00	0
3/10/2000 11:00	0
3/10/2000 12:00	0
3/10/2000 13:00	0
3/10/2000 14:00	0
3/10/2000 15:00	0
3/10/2000 16:00	0
3/10/2000 17:00	0
3/10/2000 18:00	0
3/10/2000 19:00	0
3/10/2000 20:00	0
3/10/2000 21:00	0
3/10/2000 22:00	0
3/10/2000 23:00	0
3/11/2000 0:00	0
3/11/2000 1:00	0
3/11/2000 2:00	0
3/11/2000 3:00	0
3/11/2000 4:00	0
3/11/2000 5:00	0
3/11/2000 6:00	0
3/11/2000 7:00	0
3/11/2000 8:00	0
3/11/2000 9:00	0
3/11/2000 10:00	0
3/11/2000 11:00	0
3/11/2000 12:00	0
3/11/2000 13:00	0
3/11/2000 14:00	0
3/11/2000 15:00	0
3/11/2000 16:00	0
3/11/2000 17:00	0
3/11/2000 18:00	0
3/11/2000 19:00	0
3/11/2000 20:00	0
3/11/2000 21:00	0
3/11/2000 22:00	0
3/11/2000 23:00	0
3/12/2000 0:00	0
3/12/2000 1:00	0
3/12/2000 2:00	0
3/12/2000 3:00	0
3/12/2000 4:00	0
3/12/2000 5:00	0
3/12/2000 6:00	0
3/12/2000 7:00	0
3/12/2000 8:00	0
3/12/2000 9:00	0
3/12/2000 10:00	0
3/12/2000 11:00	0
3/12/2000 12:00	0
3/12/2000 13:00	0
3/12/2000 14:00	0
3/12/2000 15:00	0
3/12/2000 16:00	0
3/12/2000 17:00	0
3/12/2000 18:00	0
3/12/2000 19:00	0
3/12/2000 20:00	0
3/12/2000 21:00	0
3/12/2000 22:00	0
3/12/2000 23:00	0
3/13/2000 0:00	0
3/13/2000 1:00	0
3/13/2000 2:00	0
3/13/2000 3:00	0
3/13/2000 4:00	0
3/13/2000 5:00	0
3/13/2000 6:00	0
3/13/2000 7:00	0
3/13/2000 8:00	0
3/13/2000 9:00	0
3/13/2000 10:00	0
3/13/2000 11:00	0
3/13/2000 12:00	0
3/13/2000 13:00	0
3/13/2000 14:00	0
3/13/2000 15:00	0
3/13/2000 16:00	0
3/13/2000 17:00	0
3/13/2000 18:00	0
3/13/2000 19:00	0
3/13/2000 20:00	0
3/13/2000 21:00	0
3/13/2000 22:00	0
3/13/2000 23:00	0
3/14/2000 0:00	0
3/14/2000 1:00	0
3/14/2000 2:00	0
3/14/2000 3:00	0
3/14/2000 4:00	0
3/14/2000 5:00	0
3/14/2000 6:00	0
3/14/2000 7:00	0
3/14/2000 8:00	0
3/14/2000 9:00	0
3/14/2000 10:00	0
3/14/2000 11:00	0
3/14/2000 12:00	0
3/14/2000 13:00	0
3/14/2000 14:00	0
3/14/2000 15:00	0
3/14/2000 16:00	0
3/14/2000 17:00	0
3/14/2000 18:00	0
3/14/2000 19:00	0
3/14/2000 20:00	0
3/14/2000 21:00	0
3/14/2000 22:00	0
3/14/2000 23:00	0
3/15/2000 0:00	0
3/15/2000 1:00	0
3/15/2000 2:00	0
3/15/2000 3:00	0
3/15/2000 4:00	0
3/15/2000 5:00	0
3/15/2000 6:00	0
3/15/2000 7:00	0
3/15/2000 8:00	0
3/15/2000 9:00	0
3/15/2000 10:00	0
3/15/2000 11:00	0
3/15/2000 12:00	0
3/15/2000 13:00	0
3/15/2000 14:00	0
3/15/2000 15:00	0
3/15/2000 16:00	0
3/15/2000 17:00	0
3/15/2000 18:00	0
3/15/2000 19:00	0
3/15/2000 20:00	0
3/15/2000 21:00	0
3/15/2000 22:00	0
3/15/2000 23:00	0
3/16/2000 0:00	0
3/16/2000 1:00	0
3/16/2000 2:00	0
3/16/2000 3:00	0
3/16/2000 4:00	0
3/16/2000 5:00	0
3/16/2000 6:00	0
3/16/2000 7:00	0
3/16/2000 8:00	0
3/16/2000 9:00	0
3/16/2000 10:00	0
3/16/2000 11:00	0
3/16/2000 12:00	0
3/16/2000 13:00	0
3/16/2000 14:00	0
3/16/2000 15:00	0
3/16/2000 16:00	0
3/16/2000 17:00	0
3/16/2000 18:00	0
3/16/2000 19:00	0
3/16/2000 20:00	0
3/16/2000 21:00	0
3/16/2000 22:00	0
3/16/2000 23:00	0
3/17/2000 0:00	0
3/17/2000 1:00	0
3/17/2000 2:00	0
3/17/2000 3:00	0
3/17/2000 4:00	0
3/17/2000 5:00	0
3/17/2000 6:00	0
3/17/2000 7:00	0
3/17/2000 8:00	0
3/17/2000 9:00	0
3/17/2000 10:00	0
3/17/2000 11:00	0
3/17/2000 12:00	0
3/17/2000 13:00	0
3/17/2000 14:00	0
3/17/2000 15:00	0
3/17/2000 16:00	0
3/17/2000 17:00	0
3/17/2000 18:00	0
3/17/2000 19:00	0
3/17/2000 20:00	0
3/17/2000 21:00	0
3/17/2000 22:00	0
3/17/2000 23:00	0
3/18/2000 0:00	0
3/18/2000 1:00	0
3/18/2000 2:00	0
3/18/2000 3:00	0
3/18/2000 4:00	0
3/18/2000 5:00	0
3/18/2000 6:00	0
3/18/2000 7:00	0
3/18/2000 8:00	0
3/18/2000 9:00	0
3/18/2000 10:00	0
3/18/2000 11:00	0
3/18/2000 12:00	0
3/18/2000 13:00	0
3/18/2000 14:00	0
3/18/2000 15:00	0
3/18/2000 16:00	0
3/18/2000 17:00	0
3/18/2000 18:00	0
3/18/2000 19:00	0
3/18/2000 20:00	0
3/18/2000 21:00	0
3/18/2000 22:00	0
3/18/2000 23:00	0
3/19/2000 0:00	0
3/19/2000 1:00	0
3/19/2000 2:00	0
3/19/2000 3:00	0
3/19/2000 4:00	0
3/19/2000 5:00	0
3/19/2000 6:00	0
3/19/2000 7:00	0
3/19/2000 8:00	0
3/19/2000 9:00	0
3/19/2000 10:00	0
3/19/2000 11:00	0
3/19/2000 12:00	0
3/19/2000 13:00	0
3/19/2000 14:00	0
3/19/2000 15:00	0
3/19/2000 16:00	0
3/19/2000 17:00	0
3/19/2000 18:00	0
3/19/2000 19:00	0
3/19/2000 20:00	0
3/19/2000 21:00	0
3/19/2000 22:00	0
3/19/2000 23:00	0
3/20/2000 0:00	0
3/20/2000 1:00	0
3/20/2000 2:00	0
3/20/2000 3:00	0
3/20/2000 4:00	0
3/20/2000 5:00	0
3/20/2000 6:00	0
3/20/2000 7:00	0
3/20/2000 8:00	0
3/20/2000 9:00	0
3/20/2000 10:00	0
3/20/2000 11:00	0
3/20/2000 12:00	0
3/20/2000 13:00	0
3/20/2000 14:00	0
3/20/2000 15:00	0
3/20/2000 16:00	0
3/20/2000 17:00	0
3/20/2000 18:00	0
3/20/2000 19:00	0
3/20/2000 20:00	0
3/20/2000 21:00	0
3/20/2000 22:00	0
3/20/2000 23:00	0
3/21/2000 0:00	0
3/21/2000 1:00	0
3/21/2000 2:00	0
3/21/2000 3:00	0
3/21/2000 4:00	0
3/21/2000 5:00	0
3/21/2000 6:00	0
3/21/2000 7:00	0
3/21/2000 8:00	0
3/21/2000 9:00	0
3/21/2000 10:00	0
3/21/2000 11:00	0
3/21/2000 12:00	0
3/21/2000 13:00	0
3/21/2000 14:00	0
3/21/2000 15:00	0
3/21/2000 16:00	0
3/21/2000 17:00	0
3/21/2000 18:00	0
3/21/2000 19:00	0
3/21/2000 20:00	0
3/21/2000 21:00	0
3/21/2000 22:00	0
3/21/2000 23:00	0
3/22/2000 0:00	0
3/22/2000 1:00	0
3/22/2000 2:00	0
3/22/2000 3:00	0
3/22/2000 4:00	0
3/22/2000 5:00	0
3/22/2000 6:00	0
3/22/2000 7:00	0
3/22/2000 8:00	0
3/22/2000 9:00	0
3/22/2000 10:00	0
3/22/2000 11:00	0
3/22/2000 12:00	0
3/22/2000 13:00	0
3/22/2000 14:00	0
3/22/2000 15:00	0
3/22/2000 16:00	0
3/22/2000 17:00	0
3/22/2000 18:00	0
3/22/2000 19:00	0
3/22/2000 20:00	0
3/22/2000 21:00	0
3/22/2000 22:00	0
3/22/2000 23:00	0
3/23/2000 0:00	0
3/23/2000 1:00	0
3/23/2000 2:00	0
3/23/2000 3:00	0
3/23/2000 4:00	0
3/23/2000 5:00	0
3/23/2000 6:00	0
3/23/2000 7:00	0
3/23/2000 8:00	0
3/23/2000 9:00	0
3/23/2000 10:00	0
3/23/2000 11:00	0
3/23/2000 12:00	0
3/23/2000 13:00	0
3/23/2000 14:00	0
3/23/2000 15:00	0
3/23/2000 16:00	0
3/23/2000 17:00	0
3/23/2000 18:00	0
3/23/2000 19:00	0
3/23/2000 20:00	0
3/23/2000 21:00	0
3/23/2000 22:00	0
3/23/2000 23:00	0
3/24/2000 0:00	0
3/24/2000 1:00	0
3/24/2000 2:00	0
3/24/2000 3:00	0
3/24/2000 4:00	0
3/24/2000 5:00	0
[truncated: 150,650 more rows]
