# Supplementary material for: Seasonal changes of the diurnal variation of precipitation in the upper Río Chagres basin, Panamá
Source: PLoS One. 2019 Dec 16;14(12):e0224662. doi: 10.1371/journal.pone.0224662 (PMC6913943; doi:10.1371/journal.pone.0224662)
Supplement: S1 Dataset — (ZIP) [file pone.0224662.s001.zip › PLOSONE/EZA-hourly.csv]

Station: Esperanza (EZA)
Date	Precip (mm)
1/1/1998 0:00	0
1/1/1998 1:00	0
1/1/1998 2:00	0
1/1/1998 3:00	0
1/1/1998 4:00	0
1/1/1998 5:00	0
1/1/1998 6:00	0
1/1/1998 7:00	0
1/1/1998 8:00	0
1/1/1998 9:00	0
1/1/1998 10:00	0
1/1/1998 11:00	0
1/1/1998 12:00	0
1/1/1998 13:00	0
1/1/1998 14:00	0
1/1/1998 15:00	0
1/1/1998 16:00	0
1/1/1998 17:00	0
1/1/1998 18:00	0
1/1/1998 19:00	0
1/1/1998 20:00	0
1/1/1998 21:00	0
1/1/1998 22:00	0
1/1/1998 23:00	0
1/2/1998 0:00	0
1/2/1998 1:00	0
1/2/1998 2:00	0
1/2/1998 3:00	0
1/2/1998 4:00	0
1/2/1998 5:00	0
1/2/1998 6:00	0
1/2/1998 7:00	0
1/2/1998 8:00	0
1/2/1998 9:00	0
1/2/1998 10:00	0
1/2/1998 11:00	0
1/2/1998 12:00	0
1/2/1998 13:00	0
1/2/1998 14:00	0
1/2/1998 15:00	0
1/2/1998 16:00	0
1/2/1998 17:00	0
1/2/1998 18:00	0
1/2/1998 19:00	0
1/2/1998 20:00	0
1/2/1998 21:00	0
1/2/1998 22:00	0
1/2/1998 23:00	0
1/3/1998 0:00	0
1/3/1998 1:00	0
1/3/1998 2:00	0
1/3/1998 3:00	0
1/3/1998 4:00	0
1/3/1998 5:00	0
1/3/1998 6:00	0
1/3/1998 7:00	0
1/3/1998 8:00	0
1/3/1998 9:00	0
1/3/1998 10:00	0
1/3/1998 11:00	0
1/3/1998 12:00	0
1/3/1998 13:00	0
1/3/1998 14:00	0
1/3/1998 15:00	0
1/3/1998 16:00	0
1/3/1998 17:00	0
1/3/1998 18:00	0
1/3/1998 19:00	0
1/3/1998 20:00	0
1/3/1998 21:00	0
1/3/1998 22:00	0
1/3/1998 23:00	0
1/4/1998 0:00	0
1/4/1998 1:00	0
1/4/1998 2:00	0
1/4/1998 3:00	0
1/4/1998 4:00	0
1/4/1998 5:00	0
1/4/1998 6:00	0
1/4/1998 7:00	0
1/4/1998 8:00	0
1/4/1998 9:00	0
1/4/1998 10:00	0
1/4/1998 11:00	0
1/4/1998 12:00	0
1/4/1998 13:00	0
1/4/1998 14:00	0
1/4/1998 15:00	0
1/4/1998 16:00	0
1/4/1998 17:00	0
1/4/1998 18:00	0
1/4/1998 19:00	0
1/4/1998 20:00	0
1/4/1998 21:00	0
1/4/1998 22:00	0
1/4/1998 23:00	0
1/5/1998 0:00	0
1/5/1998 1:00	0
1/5/1998 2:00	0
1/5/1998 3:00	0
1/5/1998 4:00	0
1/5/1998 5:00	0
1/5/1998 6:00	0
1/5/1998 7:00	0
1/5/1998 8:00	0
1/5/1998 9:00	0
1/5/1998 10:00	0
1/5/1998 11:00	0
1/5/1998 12:00	0
1/5/1998 13:00	0
1/5/1998 14:00	0
1/5/1998 15:00	0
1/5/1998 16:00	0
1/5/1998 17:00	0
1/5/1998 18:00	0
1/5/1998 19:00	0
1/5/1998 20:00	0
1/5/1998 21:00	0
1/5/1998 22:00	0
1/5/1998 23:00	0
1/6/1998 0:00	0
1/6/1998 1:00	0
1/6/1998 2:00	0
1/6/1998 3:00	0
1/6/1998 4:00	0
1/6/1998 5:00	0
1/6/1998 6:00	0
1/6/1998 7:00	0
1/6/1998 8:00	0
1/6/1998 9:00	0
1/6/1998 10:00	0
1/6/1998 11:00	0
1/6/1998 12:00	0
1/6/1998 13:00	0
1/6/1998 14:00	0
1/6/1998 15:00	0
1/6/1998 16:00	0
1/6/1998 17:00	0
1/6/1998 18:00	0
1/6/1998 19:00	0
1/6/1998 20:00	0
1/6/1998 21:00	0
1/6/1998 22:00	0
1/6/1998 23:00	0
1/7/1998 0:00	0
1/7/1998 1:00	0
1/7/1998 2:00	0
1/7/1998 3:00	0
1/7/1998 4:00	0
1/7/1998 5:00	0
1/7/1998 6:00	0
1/7/1998 7:00	0
1/7/1998 8:00	0
1/7/1998 9:00	0
1/7/1998 10:00	0
1/7/1998 11:00	0
1/7/1998 12:00	0
1/7/1998 13:00	0
1/7/1998 14:00	0
1/7/1998 15:00	0
1/7/1998 16:00	0
1/7/1998 17:00	0
1/7/1998 18:00	0
1/7/1998 19:00	0
1/7/1998 20:00	0
1/7/1998 21:00	0
1/7/1998 22:00	0
1/7/1998 23:00	0
1/8/1998 0:00	0
1/8/1998 1:00	0
1/8/1998 2:00	0
1/8/1998 3:00	0
1/8/1998 4:00	0
1/8/1998 5:00	0
1/8/1998 6:00	0
1/8/1998 7:00	0
1/8/1998 8:00	0
1/8/1998 9:00	0
1/8/1998 10:00	0
1/8/1998 11:00	0
1/8/1998 12:00	0
1/8/1998 13:00	0
1/8/1998 14:00	0
1/8/1998 15:00	0
1/8/1998 16:00	0
1/8/1998 17:00	0
1/8/1998 18:00	0
1/8/1998 19:00	0
1/8/1998 20:00	0
1/8/1998 21:00	0
1/8/1998 22:00	0
1/8/1998 23:00	0
1/9/1998 0:00	0
1/9/1998 1:00	0
1/9/1998 2:00	0
1/9/1998 3:00	0
1/9/1998 4:00	0
1/9/1998 5:00	0
1/9/1998 6:00	0
1/9/1998 7:00	0
1/9/1998 8:00	0
1/9/1998 9:00	0
1/9/1998 10:00	0
1/9/1998 11:00	0
1/9/1998 12:00	0
1/9/1998 13:00	0
1/9/1998 14:00	0
1/9/1998 15:00	0
1/9/1998 16:00	0
1/9/1998 17:00	0
1/9/1998 18:00	0
1/9/1998 19:00	0
1/9/1998 20:00	0
1/9/1998 21:00	0
1/9/1998 22:00	0
1/9/1998 23:00	0
1/10/1998 0:00	0
1/10/1998 1:00	0
1/10/1998 2:00	0
1/10/1998 3:00	0
1/10/1998 4:00	0
1/10/1998 5:00	0
1/10/1998 6:00	0
1/10/1998 7:00	0
1/10/1998 8:00	0
1/10/1998 9:00	0
1/10/1998 10:00	0
1/10/1998 11:00	0
1/10/1998 12:00	0
1/10/1998 13:00	0
1/10/1998 14:00	0
1/10/1998 15:00	0
1/10/1998 16:00	0
1/10/1998 17:00	0
1/10/1998 18:00	0
1/10/1998 19:00	0
1/10/1998 20:00	0
1/10/1998 21:00	0
1/10/1998 22:00	0
1/10/1998 23:00	0
1/11/1998 0:00	0
1/11/1998 1:00	0
1/11/1998 2:00	0
1/11/1998 3:00	0
1/11/1998 4:00	0
1/11/1998 5:00	0
1/11/1998 6:00	0
1/11/1998 7:00	0
1/11/1998 8:00	0
1/11/1998 9:00	0
1/11/1998 10:00	0
1/11/1998 11:00	0
1/11/1998 12:00	0
1/11/1998 13:00	0
1/11/1998 14:00	0
1/11/1998 15:00	0
1/11/1998 16:00	0
1/11/1998 17:00	0
1/11/1998 18:00	0
1/11/1998 19:00	0
1/11/1998 20:00	0
1/11/1998 21:00	0
1/11/1998 22:00	0
1/11/1998 23:00	0
1/12/1998 0:00	0
1/12/1998 1:00	0
1/12/1998 2:00	0
1/12/1998 3:00	0
1/12/1998 4:00	0
1/12/1998 5:00	0
1/12/1998 6:00	0
1/12/1998 7:00	0
1/12/1998 8:00	0
1/12/1998 9:00	0
1/12/1998 10:00	0
1/12/1998 11:00	0
1/12/1998 12:00	0
1/12/1998 13:00	0
1/12/1998 14:00	0
1/12/1998 15:00	0
1/12/1998 16:00	0
1/12/1998 17:00	0
1/12/1998 18:00	0
1/12/1998 19:00	0
1/12/1998 20:00	0
1/12/1998 21:00	0
1/12/1998 22:00	0
1/12/1998 23:00	0
1/13/1998 0:00	0
1/13/1998 1:00	0
1/13/1998 2:00	0
1/13/1998 3:00	0
1/13/1998 4:00	0
1/13/1998 5:00	0
1/13/1998 6:00	0
1/13/1998 7:00	0
1/13/1998 8:00	0
1/13/1998 9:00	0
1/13/1998 10:00	0
1/13/1998 11:00	0
1/13/1998 12:00	0
1/13/1998 13:00	0
1/13/1998 14:00	0
1/13/1998 15:00	0
1/13/1998 16:00	0
1/13/1998 17:00	0
1/13/1998 18:00	0
1/13/1998 19:00	0
1/13/1998 20:00	0
1/13/1998 21:00	0
1/13/1998 22:00	0
1/13/1998 23:00	0
1/14/1998 0:00	0
1/14/1998 1:00	0
1/14/1998 2:00	0
1/14/1998 3:00	0
1/14/1998 4:00	0
1/14/1998 5:00	0
1/14/1998 6:00	0
1/14/1998 7:00	0
1/14/1998 8:00	0
1/14/1998 9:00	0
1/14/1998 10:00	0
1/14/1998 11:00	0
1/14/1998 12:00	0
1/14/1998 13:00	0
1/14/1998 14:00	0
1/14/1998 15:00	0
1/14/1998 16:00	0
1/14/1998 17:00	0
1/14/1998 18:00	0
1/14/1998 19:00	0
1/14/1998 20:00	0
1/14/1998 21:00	0
1/14/1998 22:00	0
1/14/1998 23:00	0
1/15/1998 0:00	0
1/15/1998 1:00	0
1/15/1998 2:00	0
1/15/1998 3:00	0
1/15/1998 4:00	0
1/15/1998 5:00	0
1/15/1998 6:00	0
1/15/1998 7:00	0
1/15/1998 8:00	0
1/15/1998 9:00	0
1/15/1998 10:00	0
1/15/1998 11:00	0
1/15/1998 12:00	0
1/15/1998 13:00	0
1/15/1998 14:00	0
1/15/1998 15:00	0
1/15/1998 16:00	0
1/15/1998 17:00	0
1/15/1998 18:00	0
1/15/1998 19:00	0
1/15/1998 20:00	0
1/15/1998 21:00	0
1/15/1998 22:00	0
1/15/1998 23:00	0
1/16/1998 0:00	0
1/16/1998 1:00	0
1/16/1998 2:00	0
1/16/1998 3:00	0
1/16/1998 4:00	0
1/16/1998 5:00	0
1/16/1998 6:00	0
1/16/1998 7:00	0
1/16/1998 8:00	0
1/16/1998 9:00	0
1/16/1998 10:00	0
1/16/1998 11:00	0
1/16/1998 12:00	0
1/16/1998 13:00	0
1/16/1998 14:00	0
1/16/1998 15:00	0
1/16/1998 16:00	0
1/16/1998 17:00	0
1/16/1998 18:00	0
1/16/1998 19:00	0
1/16/1998 20:00	0
1/16/1998 21:00	0
1/16/1998 22:00	0
1/16/1998 23:00	0
1/17/1998 0:00	0
1/17/1998 1:00	0
1/17/1998 2:00	0
1/17/1998 3:00	0
1/17/1998 4:00	0
1/17/1998 5:00	0
1/17/1998 6:00	0
1/17/1998 7:00	0
1/17/1998 8:00	0
1/17/1998 9:00	0
1/17/1998 10:00	0
1/17/1998 11:00	0
1/17/1998 12:00	0
1/17/1998 13:00	0
1/17/1998 14:00	0
1/17/1998 15:00	0
1/17/1998 16:00	0
1/17/1998 17:00	0
1/17/1998 18:00	0
1/17/1998 19:00	0
1/17/1998 20:00	0
1/17/1998 21:00	0
1/17/1998 22:00	0
1/17/1998 23:00	0
1/18/1998 0:00	0
1/18/1998 1:00	0
1/18/1998 2:00	0
1/18/1998 3:00	0
1/18/1998 4:00	0
1/18/1998 5:00	0
1/18/1998 6:00	0
1/18/1998 7:00	0
1/18/1998 8:00	0
1/18/1998 9:00	0
1/18/1998 10:00	0
1/18/1998 11:00	0
1/18/1998 12:00	0
1/18/1998 13:00	0
1/18/1998 14:00	0
1/18/1998 15:00	0
1/18/1998 16:00	0
1/18/1998 17:00	0
1/18/1998 18:00	0
1/18/1998 19:00	0
1/18/1998 20:00	0
1/18/1998 21:00	0
1/18/1998 22:00	0
1/18/1998 23:00	0
1/19/1998 0:00	0
1/19/1998 1:00	0
1/19/1998 2:00	0
1/19/1998 3:00	0
1/19/1998 4:00	0
1/19/1998 5:00	0
1/19/1998 6:00	0
1/19/1998 7:00	0
1/19/1998 8:00	0
1/19/1998 9:00	0
1/19/1998 10:00	0
1/19/1998 11:00	0
1/19/1998 12:00	0
1/19/1998 13:00	0
1/19/1998 14:00	0
1/19/1998 15:00	0
1/19/1998 16:00	0
1/19/1998 17:00	0
1/19/1998 18:00	0
1/19/1998 19:00	0
1/19/1998 20:00	0
1/19/1998 21:00	0
1/19/1998 22:00	0
1/19/1998 23:00	0
1/20/1998 0:00	0
1/20/1998 1:00	0
1/20/1998 2:00	0
1/20/1998 3:00	0
1/20/1998 4:00	0
1/20/1998 5:00	0
1/20/1998 6:00	0
1/20/1998 7:00	0
1/20/1998 8:00	0
1/20/1998 9:00	0
1/20/1998 10:00	0
1/20/1998 11:00	0
1/20/1998 12:00	0
1/20/1998 13:00	0
1/20/1998 14:00	0
1/20/1998 15:00	0
1/20/1998 16:00	0
1/20/1998 17:00	0
1/20/1998 18:00	0
1/20/1998 19:00	0
1/20/1998 20:00	0
1/20/1998 21:00	0
1/20/1998 22:00	0
1/20/1998 23:00	0
1/21/1998 0:00	0
1/21/1998 1:00	0
1/21/1998 2:00	0
1/21/1998 3:00	0
1/21/1998 4:00	0
1/21/1998 5:00	0
1/21/1998 6:00	0
1/21/1998 7:00	0
1/21/1998 8:00	0
1/21/1998 9:00	0
1/21/1998 10:00	0
1/21/1998 11:00	0
1/21/1998 12:00	0
1/21/1998 13:00	0
1/21/1998 14:00	0
1/21/1998 15:00	0
1/21/1998 16:00	0
1/21/1998 17:00	0
1/21/1998 18:00	0
1/21/1998 19:00	0
1/21/1998 20:00	0
1/21/1998 21:00	0
1/21/1998 22:00	0
1/21/1998 23:00	0
1/22/1998 0:00	0
1/22/1998 1:00	0
1/22/1998 2:00	0
1/22/1998 3:00	0
1/22/1998 4:00	0
1/22/1998 5:00	0
1/22/1998 6:00	0
1/22/1998 7:00	0
1/22/1998 8:00	0
1/22/1998 9:00	0
1/22/1998 10:00	0
1/22/1998 11:00	0
1/22/1998 12:00	0
1/22/1998 13:00	0
1/22/1998 14:00	0
1/22/1998 15:00	0
1/22/1998 16:00	0
1/22/1998 17:00	0
1/22/1998 18:00	0
1/22/1998 19:00	0
1/22/1998 20:00	0
1/22/1998 21:00	0
1/22/1998 22:00	0
1/22/1998 23:00	0
1/23/1998 0:00	0
1/23/1998 1:00	0
1/23/1998 2:00	0
1/23/1998 3:00	0
1/23/1998 4:00	0
1/23/1998 5:00	0
1/23/1998 6:00	0
1/23/1998 7:00	0
1/23/1998 8:00	0
1/23/1998 9:00	0
1/23/1998 10:00	0
1/23/1998 11:00	0
1/23/1998 12:00	0
1/23/1998 13:00	0
1/23/1998 14:00	0
1/23/1998 15:00	0
1/23/1998 16:00	0
1/23/1998 17:00	0
1/23/1998 18:00	0
1/23/1998 19:00	0
1/23/1998 20:00	0
1/23/1998 21:00	0
1/23/1998 22:00	0
1/23/1998 23:00	0
1/24/1998 0:00	0
1/24/1998 1:00	0
1/24/1998 2:00	0
1/24/1998 3:00	0
1/24/1998 4:00	0
1/24/1998 5:00	0
1/24/1998 6:00	0
1/24/1998 7:00	0
1/24/1998 8:00	0
1/24/1998 9:00	0
1/24/1998 10:00	0
1/24/1998 11:00	0
1/24/1998 12:00	0
1/24/1998 13:00	0
1/24/1998 14:00	0
1/24/1998 15:00	0
1/24/1998 16:00	0
1/24/1998 17:00	0
1/24/1998 18:00	0
1/24/1998 19:00	0
1/24/1998 20:00	0
1/24/1998 21:00	0
1/24/1998 22:00	0
1/24/1998 23:00	0
1/25/1998 0:00	0
1/25/1998 1:00	0
1/25/1998 2:00	0
1/25/1998 3:00	0
1/25/1998 4:00	0
1/25/1998 5:00	0
1/25/1998 6:00	0
1/25/1998 7:00	0
1/25/1998 8:00	0
1/25/1998 9:00	0
1/25/1998 10:00	0
1/25/1998 11:00	0
1/25/1998 12:00	0
1/25/1998 13:00	0
1/25/1998 14:00	0
1/25/1998 15:00	0
1/25/1998 16:00	0
1/25/1998 17:00	0
1/25/1998 18:00	0
1/25/1998 19:00	0
1/25/1998 20:00	0
1/25/1998 21:00	0
1/25/1998 22:00	0
1/25/1998 23:00	0
1/26/1998 0:00	0
1/26/1998 1:00	0
1/26/1998 2:00	0
1/26/1998 3:00	0
1/26/1998 4:00	0
1/26/1998 5:00	0
1/26/1998 6:00	0
1/26/1998 7:00	0
1/26/1998 8:00	0
1/26/1998 9:00	0
1/26/1998 10:00	0
1/26/1998 11:00	0
1/26/1998 12:00	0
1/26/1998 13:00	0
1/26/1998 14:00	0
1/26/1998 15:00	0
1/26/1998 16:00	0
1/26/1998 17:00	0
1/26/1998 18:00	0
1/26/1998 19:00	0
1/26/1998 20:00	0
1/26/1998 21:00	0
1/26/1998 22:00	0
1/26/1998 23:00	0
1/27/1998 0:00	0
1/27/1998 1:00	0
1/27/1998 2:00	0
1/27/1998 3:00	0
1/27/1998 4:00	0
1/27/1998 5:00	0
1/27/1998 6:00	0
1/27/1998 7:00	0
1/27/1998 8:00	0
1/27/1998 9:00	0
1/27/1998 10:00	0
1/27/1998 11:00	0
1/27/1998 12:00	0
1/27/1998 13:00	0
1/27/1998 14:00	0
1/27/1998 15:00	0
1/27/1998 16:00	0
1/27/1998 17:00	0
1/27/1998 18:00	0
1/27/1998 19:00	0
1/27/1998 20:00	0
1/27/1998 21:00	0
1/27/1998 22:00	0
1/27/1998 23:00	0
1/28/1998 0:00	0
1/28/1998 1:00	0
1/28/1998 2:00	0
1/28/1998 3:00	0
1/28/1998 4:00	0
1/28/1998 5:00	0
1/28/1998 6:00	0
1/28/1998 7:00	0
1/28/1998 8:00	0
1/28/1998 9:00	0
1/28/1998 10:00	0
1/28/1998 11:00	0
1/28/1998 12:00	0
1/28/1998 13:00	0
1/28/1998 14:00	0
1/28/1998 15:00	0
1/28/1998 16:00	0
1/28/1998 17:00	0
1/28/1998 18:00	0
1/28/1998 19:00	0
1/28/1998 20:00	0
1/28/1998 21:00	0
1/28/1998 22:00	0
1/28/1998 23:00	0
1/29/1998 0:00	0
1/29/1998 1:00	0
1/29/1998 2:00	0
1/29/1998 3:00	0
1/29/1998 4:00	0
1/29/1998 5:00	0
1/29/1998 6:00	0
1/29/1998 7:00	0
1/29/1998 8:00	0
1/29/1998 9:00	0
1/29/1998 10:00	0
1/29/1998 11:00	0
1/29/1998 12:00	0
1/29/1998 13:00	0
1/29/1998 14:00	0
1/29/1998 15:00	0
1/29/1998 16:00	0
1/29/1998 17:00	0
1/29/1998 18:00	0
1/29/1998 19:00	0
1/29/1998 20:00	0
1/29/1998 21:00	0
1/29/1998 22:00	0
1/29/1998 23:00	0
1/30/1998 0:00	0
1/30/1998 1:00	0
1/30/1998 2:00	0
1/30/1998 3:00	0
1/30/1998 4:00	0
1/30/1998 5:00	0
1/30/1998 6:00	0
1/30/1998 7:00	0
1/30/1998 8:00	0
1/30/1998 9:00	0
1/30/1998 10:00	0
1/30/1998 11:00	0
1/30/1998 12:00	0
1/30/1998 13:00	0
1/30/1998 14:00	0
1/30/1998 15:00	0
1/30/1998 16:00	0
1/30/1998 17:00	0
1/30/1998 18:00	0
1/30/1998 19:00	0
1/30/1998 20:00	0
1/30/1998 21:00	0
1/30/1998 22:00	0
1/30/1998 23:00	0
1/31/1998 0:00	0
1/31/1998 1:00	0
1/31/1998 2:00	0
1/31/1998 3:00	0
1/31/1998 4:00	0
1/31/1998 5:00	0
1/31/1998 6:00	0
1/31/1998 7:00	0
1/31/1998 8:00	0
1/31/1998 9:00	0
1/31/1998 10:00	0
1/31/1998 11:00	0
1/31/1998 12:00	0
1/31/1998 13:00	0
1/31/1998 14:00	0
1/31/1998 15:00	0
1/31/1998 16:00	0
1/31/1998 17:00	0
1/31/1998 18:00	0
1/31/1998 19:00	0
1/31/1998 20:00	0
1/31/1998 21:00	0
1/31/1998 22:00	0
1/31/1998 23:00	0
2/1/1998 0:00	0
2/1/1998 1:00	0
2/1/1998 2:00	0
2/1/1998 3:00	0
2/1/1998 4:00	0
2/1/1998 5:00	0
2/1/1998 6:00	0
2/1/1998 7:00	0
2/1/1998 8:00	0
2/1/1998 9:00	0
2/1/1998 10:00	0
2/1/1998 11:00	0
2/1/1998 12:00	0
2/1/1998 13:00	0
2/1/1998 14:00	0
2/1/1998 15:00	0
2/1/1998 16:00	0
2/1/1998 17:00	0
2/1/1998 18:00	0
2/1/1998 19:00	0
2/1/1998 20:00	0
2/1/1998 21:00	0
2/1/1998 22:00	0
2/1/1998 23:00	0
2/2/1998 0:00	0
2/2/1998 1:00	0
2/2/1998 2:00	0
2/2/1998 3:00	0
2/2/1998 4:00	0
2/2/1998 5:00	0
2/2/1998 6:00	0
2/2/1998 7:00	0
2/2/1998 8:00	0
2/2/1998 9:00	0
2/2/1998 10:00	0
2/2/1998 11:00	0
2/2/1998 12:00	0
2/2/1998 13:00	0
2/2/1998 14:00	0
2/2/1998 15:00	0
2/2/1998 16:00	0
2/2/1998 17:00	0
2/2/1998 18:00	0
2/2/1998 19:00	0
2/2/1998 20:00	0
2/2/1998 21:00	0
2/2/1998 22:00	0
2/2/1998 23:00	0
2/3/1998 0:00	0
2/3/1998 1:00	0
2/3/1998 2:00	0
2/3/1998 3:00	0
2/3/1998 4:00	0
2/3/1998 5:00	0
2/3/1998 6:00	0
2/3/1998 7:00	0
2/3/1998 8:00	0
2/3/1998 9:00	0
2/3/1998 10:00	0
2/3/1998 11:00	0
2/3/1998 12:00	0
2/3/1998 13:00	0
2/3/1998 14:00	0
2/3/1998 15:00	0
2/3/1998 16:00	0
2/3/1998 17:00	0
2/3/1998 18:00	0
2/3/1998 19:00	0
2/3/1998 20:00	0
2/3/1998 21:00	0
2/3/1998 22:00	0
2/3/1998 23:00	0
2/4/1998 0:00	0
2/4/1998 1:00	0
2/4/1998 2:00	0
2/4/1998 3:00	0
2/4/1998 4:00	0
2/4/1998 5:00	0
2/4/1998 6:00	0
2/4/1998 7:00	0
2/4/1998 8:00	0
2/4/1998 9:00	0
2/4/1998 10:00	0
2/4/1998 11:00	0
2/4/1998 12:00	0
2/4/1998 13:00	0
2/4/1998 14:00	0
2/4/1998 15:00	0
2/4/1998 16:00	0
2/4/1998 17:00	0
2/4/1998 18:00	0
2/4/1998 19:00	0
2/4/1998 20:00	0
2/4/1998 21:00	0
2/4/1998 22:00	0
2/4/1998 23:00	0
2/5/1998 0:00	0
2/5/1998 1:00	0
2/5/1998 2:00	0
2/5/1998 3:00	0
2/5/1998 4:00	0
2/5/1998 5:00	0
2/5/1998 6:00	0
2/5/1998 7:00	0
2/5/1998 8:00	0
2/5/1998 9:00	0
2/5/1998 10:00	0
2/5/1998 11:00	0
2/5/1998 12:00	0
2/5/1998 13:00	0
2/5/1998 14:00	0
2/5/1998 15:00	0
2/5/1998 16:00	0
2/5/1998 17:00	0
2/5/1998 18:00	0
2/5/1998 19:00	0
2/5/1998 20:00	0
2/5/1998 21:00	0
2/5/1998 22:00	0
2/5/1998 23:00	0
2/6/1998 0:00	0
2/6/1998 1:00	0
2/6/1998 2:00	0
2/6/1998 3:00	0
2/6/1998 4:00	0
2/6/1998 5:00	0
2/6/1998 6:00	0
2/6/1998 7:00	0
2/6/1998 8:00	0
2/6/1998 9:00	0
2/6/1998 10:00	0
2/6/1998 11:00	0
2/6/1998 12:00	0
2/6/1998 13:00	0
2/6/1998 14:00	0
2/6/1998 15:00	0
2/6/1998 16:00	0
2/6/1998 17:00	0
2/6/1998 18:00	0
2/6/1998 19:00	0
2/6/1998 20:00	0
2/6/1998 21:00	0
2/6/1998 22:00	0
2/6/1998 23:00	0
2/7/1998 0:00	0
2/7/1998 1:00	0
2/7/1998 2:00	0
2/7/1998 3:00	0
2/7/1998 4:00	0
2/7/1998 5:00	0
2/7/1998 6:00	0
2/7/1998 7:00	0
2/7/1998 8:00	0
2/7/1998 9:00	0
2/7/1998 10:00	0
2/7/1998 11:00	0
2/7/1998 12:00	0
2/7/1998 13:00	0
2/7/1998 14:00	0
2/7/1998 15:00	0
2/7/1998 16:00	0
2/7/1998 17:00	0
2/7/1998 18:00	0
2/7/1998 19:00	0
2/7/1998 20:00	0
2/7/1998 21:00	0
2/7/1998 22:00	0
2/7/1998 23:00	0
2/8/1998 0:00	0
2/8/1998 1:00	0
2/8/1998 2:00	0
2/8/1998 3:00	0
2/8/1998 4:00	0
2/8/1998 5:00	0
2/8/1998 6:00	0
2/8/1998 7:00	0
2/8/1998 8:00	0
2/8/1998 9:00	0
2/8/1998 10:00	0
2/8/1998 11:00	0
2/8/1998 12:00	0
2/8/1998 13:00	0
2/8/1998 14:00	0
2/8/1998 15:00	0
2/8/1998 16:00	0
2/8/1998 17:00	0
2/8/1998 18:00	0
2/8/1998 19:00	0
2/8/1998 20:00	0
2/8/1998 21:00	0
2/8/1998 22:00	0
2/8/1998 23:00	0
2/9/1998 0:00	0
2/9/1998 1:00	0
2/9/1998 2:00	0
2/9/1998 3:00	0
2/9/1998 4:00	0
2/9/1998 5:00	0
2/9/1998 6:00	0
2/9/1998 7:00	0
2/9/1998 8:00	0
2/9/1998 9:00	0
2/9/1998 10:00	0
2/9/1998 11:00	0
2/9/1998 12:00	0
2/9/1998 13:00	0
2/9/1998 14:00	0
2/9/1998 15:00	0
2/9/1998 16:00	0
2/9/1998 17:00	0
2/9/1998 18:00	0
2/9/1998 19:00	0
2/9/1998 20:00	0
2/9/1998 21:00	0
2/9/1998 22:00	0
2/9/1998 23:00	0
2/10/1998 0:00	0
2/10/1998 1:00	0
2/10/1998 2:00	0
2/10/1998 3:00	0
2/10/1998 4:00	0
2/10/1998 5:00	0
2/10/1998 6:00	0
2/10/1998 7:00	0
2/10/1998 8:00	0
2/10/1998 9:00	0
2/10/1998 10:00	0
2/10/1998 11:00	0
2/10/1998 12:00	0
2/10/1998 13:00	0
2/10/1998 14:00	0
2/10/1998 15:00	0
2/10/1998 16:00	0
2/10/1998 17:00	0
2/10/1998 18:00	0
2/10/1998 19:00	0
2/10/1998 20:00	0
2/10/1998 21:00	0
2/10/1998 22:00	0
2/10/1998 23:00	0
2/11/1998 0:00	0
2/11/1998 1:00	0
2/11/1998 2:00	0
2/11/1998 3:00	0
2/11/1998 4:00	0
2/11/1998 5:00	0
2/11/1998 6:00	0
2/11/1998 7:00	0
2/11/1998 8:00	0
2/11/1998 9:00	0
2/11/1998 10:00	0
2/11/1998 11:00	0
2/11/1998 12:00	0
2/11/1998 13:00	0
2/11/1998 14:00	0
2/11/1998 15:00	0
2/11/1998 16:00	0
2/11/1998 17:00	0
2/11/1998 18:00	0
2/11/1998 19:00	0
2/11/1998 20:00	0
2/11/1998 21:00	0
2/11/1998 22:00	0
2/11/1998 23:00	0
2/12/1998 0:00	0
2/12/1998 1:00	0
2/12/1998 2:00	0
2/12/1998 3:00	0
2/12/1998 4:00	0
2/12/1998 5:00	0
2/12/1998 6:00	0
2/12/1998 7:00	0
2/12/1998 8:00	0
2/12/1998 9:00	0
2/12/1998 10:00	0
2/12/1998 11:00	0
2/12/1998 12:00	0
2/12/1998 13:00	0
2/12/1998 14:00	0
2/12/1998 15:00	0
2/12/1998 16:00	0
2/12/1998 17:00	0
2/12/1998 18:00	0
2/12/1998 19:00	0
2/12/1998 20:00	0
2/12/1998 21:00	0
2/12/1998 22:00	0
2/12/1998 23:00	0
2/13/1998 0:00	0
2/13/1998 1:00	0
2/13/1998 2:00	0
2/13/1998 3:00	0
2/13/1998 4:00	0
2/13/1998 5:00	0
2/13/1998 6:00	0
2/13/1998 7:00	0
2/13/1998 8:00	0
2/13/1998 9:00	0
2/13/1998 10:00	0
2/13/1998 11:00	0
2/13/1998 12:00	0
2/13/1998 13:00	0
2/13/1998 14:00	0
2/13/1998 15:00	0
2/13/1998 16:00	0
2/13/1998 17:00	0
2/13/1998 18:00	0
2/13/1998 19:00	0
2/13/1998 20:00	0
2/13/1998 21:00	0
2/13/1998 22:00	0
2/13/1998 23:00	0
2/14/1998 0:00	0
2/14/1998 1:00	0
2/14/1998 2:00	0
2/14/1998 3:00	0
2/14/1998 4:00	0
2/14/1998 5:00	0
2/14/1998 6:00	0
2/14/1998 7:00	0
2/14/1998 8:00	0
2/14/1998 9:00	0
2/14/1998 10:00	0
2/14/1998 11:00	0
2/14/1998 12:00	0
2/14/1998 13:00	0
2/14/1998 14:00	0
2/14/1998 15:00	0
2/14/1998 16:00	0
2/14/1998 17:00	0
2/14/1998 18:00	0
2/14/1998 19:00	0
2/14/1998 20:00	0
2/14/1998 21:00	0
2/14/1998 22:00	0
2/14/1998 23:00	0
2/15/1998 0:00	0
2/15/1998 1:00	0
2/15/1998 2:00	0
2/15/1998 3:00	0
2/15/1998 4:00	0
2/15/1998 5:00	0
2/15/1998 6:00	0
2/15/1998 7:00	0
2/15/1998 8:00	0
2/15/1998 9:00	0
2/15/1998 10:00	0
2/15/1998 11:00	0
2/15/1998 12:00	0
2/15/1998 13:00	0
2/15/1998 14:00	0
2/15/1998 15:00	0
2/15/1998 16:00	0
2/15/1998 17:00	0
2/15/1998 18:00	0
2/15/1998 19:00	0
2/15/1998 20:00	0
2/15/1998 21:00	0
2/15/1998 22:00	0
2/15/1998 23:00	0
2/16/1998 0:00	0
2/16/1998 1:00	0
2/16/1998 2:00	0
2/16/1998 3:00	0
2/16/1998 4:00	0
2/16/1998 5:00	0
2/16/1998 6:00	0
2/16/1998 7:00	0
2/16/1998 8:00	0
2/16/1998 9:00	0
2/16/1998 10:00	0
2/16/1998 11:00	0
2/16/1998 12:00	0
2/16/1998 13:00	0
2/16/1998 14:00	0
2/16/1998 15:00	0
2/16/1998 16:00	0
2/16/1998 17:00	0
2/16/1998 18:00	0
2/16/1998 19:00	0
2/16/1998 20:00	0
2/16/1998 21:00	0
2/16/1998 22:00	0
2/16/1998 23:00	0
2/17/1998 0:00	0
2/17/1998 1:00	0
2/17/1998 2:00	0
2/17/1998 3:00	0
2/17/1998 4:00	0
2/17/1998 5:00	0
2/17/1998 6:00	0
2/17/1998 7:00	0
2/17/1998 8:00	0
2/17/1998 9:00	0
2/17/1998 10:00	0
2/17/1998 11:00	0
2/17/1998 12:00	0
2/17/1998 13:00	0
2/17/1998 14:00	0
2/17/1998 15:00	0
2/17/1998 16:00	0
2/17/1998 17:00	0
2/17/1998 18:00	0
2/17/1998 19:00	0
2/17/1998 20:00	0
2/17/1998 21:00	0
2/17/1998 22:00	0
2/17/1998 23:00	0
2/18/1998 0:00	0
2/18/1998 1:00	0
2/18/1998 2:00	0
2/18/1998 3:00	0
2/18/1998 4:00	0
2/18/1998 5:00	0
2/18/1998 6:00	0
2/18/1998 7:00	0
2/18/1998 8:00	0
2/18/1998 9:00	0
2/18/1998 10:00	0
2/18/1998 11:00	0
2/18/1998 12:00	0
2/18/1998 13:00	0
2/18/1998 14:00	0
2/18/1998 15:00	0
2/18/1998 16:00	0
2/18/1998 17:00	0
2/18/1998 18:00	0
2/18/1998 19:00	0
2/18/1998 20:00	0
2/18/1998 21:00	0
2/18/1998 22:00	0
2/18/1998 23:00	0
2/19/1998 0:00	0
2/19/1998 1:00	0
2/19/1998 2:00	0
2/19/1998 3:00	0
2/19/1998 4:00	0
2/19/1998 5:00	0
2/19/1998 6:00	0
2/19/1998 7:00	0
2/19/1998 8:00	0
2/19/1998 9:00	0
2/19/1998 10:00	0
2/19/1998 11:00	0
2/19/1998 12:00	0
2/19/1998 13:00	0
2/19/1998 14:00	0
2/19/1998 15:00	0
2/19/1998 16:00	0
2/19/1998 17:00	0
2/19/1998 18:00	0
2/19/1998 19:00	0
2/19/1998 20:00	0
2/19/1998 21:00	0
2/19/1998 22:00	0
2/19/1998 23:00	0
2/20/1998 0:00	0
2/20/1998 1:00	0
2/20/1998 2:00	0
2/20/1998 3:00	0
2/20/1998 4:00	0
2/20/1998 5:00	0
2/20/1998 6:00	0
2/20/1998 7:00	0
2/20/1998 8:00	0
2/20/1998 9:00	0
2/20/1998 10:00	0
2/20/1998 11:00	0
2/20/1998 12:00	0
2/20/1998 13:00	0
2/20/1998 14:00	0
2/20/1998 15:00	0
2/20/1998 16:00	0
2/20/1998 17:00	0
2/20/1998 18:00	0
2/20/1998 19:00	0
2/20/1998 20:00	0
2/20/1998 21:00	0
2/20/1998 22:00	0
2/20/1998 23:00	0
2/21/1998 0:00	0
2/21/1998 1:00	0
2/21/1998 2:00	0
2/21/1998 3:00	0
2/21/1998 4:00	0
2/21/1998 5:00	0
2/21/1998 6:00	0
2/21/1998 7:00	0
2/21/1998 8:00	0
2/21/1998 9:00	0
2/21/1998 10:00	0
2/21/1998 11:00	0
2/21/1998 12:00	0
2/21/1998 13:00	0
2/21/1998 14:00	0
2/21/1998 15:00	0
2/21/1998 16:00	0
2/21/1998 17:00	0
2/21/1998 18:00	0
2/21/1998 19:00	0
2/21/1998 20:00	0
2/21/1998 21:00	0
2/21/1998 22:00	0
2/21/1998 23:00	0
2/22/1998 0:00	0
2/22/1998 1:00	0
2/22/1998 2:00	0
2/22/1998 3:00	0
2/22/1998 4:00	0
2/22/1998 5:00	0
2/22/1998 6:00	0
2/22/1998 7:00	0
2/22/1998 8:00	0
2/22/1998 9:00	0
2/22/1998 10:00	0
2/22/1998 11:00	0
2/22/1998 12:00	0
2/22/1998 13:00	0
2/22/1998 14:00	0
2/22/1998 15:00	0
2/22/1998 16:00	0
2/22/1998 17:00	0
2/22/1998 18:00	0
2/22/1998 19:00	0
2/22/1998 20:00	0
2/22/1998 21:00	0
2/22/1998 22:00	0
2/22/1998 23:00	0
2/23/1998 0:00	0
2/23/1998 1:00	0
2/23/1998 2:00	0
2/23/1998 3:00	0
2/23/1998 4:00	0
2/23/1998 5:00	0
2/23/1998 6:00	0
2/23/1998 7:00	0
2/23/1998 8:00	0
2/23/1998 9:00	0
2/23/1998 10:00	0
2/23/1998 11:00	0
2/23/1998 12:00	0
2/23/1998 13:00	0
2/23/1998 14:00	0
2/23/1998 15:00	0
2/23/1998 16:00	0
2/23/1998 17:00	0
2/23/1998 18:00	0
2/23/1998 19:00	0
2/23/1998 20:00	0
2/23/1998 21:00	0
2/23/1998 22:00	0
2/23/1998 23:00	0
2/24/1998 0:00	0
2/24/1998 1:00	0
2/24/1998 2:00	0
2/24/1998 3:00	0
2/24/1998 4:00	0
2/24/1998 5:00	0
2/24/1998 6:00	0
2/24/1998 7:00	0
2/24/1998 8:00	0
2/24/1998 9:00	0
2/24/1998 10:00	0
2/24/1998 11:00	0
2/24/1998 12:00	0
2/24/1998 13:00	0
2/24/1998 14:00	0
2/24/1998 15:00	0
2/24/1998 16:00	0
2/24/1998 17:00	0
2/24/1998 18:00	0
2/24/1998 19:00	0
2/24/1998 20:00	0
2/24/1998 21:00	0
2/24/1998 22:00	0
2/24/1998 23:00	0
2/25/1998 0:00	0
2/25/1998 1:00	0
2/25/1998 2:00	0
2/25/1998 3:00	0
2/25/1998 4:00	0
2/25/1998 5:00	0
2/25/1998 6:00	0
2/25/1998 7:00	0
2/25/1998 8:00	0
2/25/1998 9:00	0
2/25/1998 10:00	0
2/25/1998 11:00	0
2/25/1998 12:00	0
2/25/1998 13:00	0
2/25/1998 14:00	0
2/25/1998 15:00	0
2/25/1998 16:00	0
2/25/1998 17:00	0
2/25/1998 18:00	0
2/25/1998 19:00	0
2/25/1998 20:00	0
2/25/1998 21:00	0
2/25/1998 22:00	0
2/25/1998 23:00	0
2/26/1998 0:00	0
2/26/1998 1:00	0
2/26/1998 2:00	0
2/26/1998 3:00	0
2/26/1998 4:00	0
2/26/1998 5:00	0
2/26/1998 6:00	0
2/26/1998 7:00	0
2/26/1998 8:00	0
2/26/1998 9:00	0
2/26/1998 10:00	0
2/26/1998 11:00	0
2/26/1998 12:00	0
2/26/1998 13:00	0
2/26/1998 14:00	0
2/26/1998 15:00	0
2/26/1998 16:00	0
2/26/1998 17:00	0
2/26/1998 18:00	0
2/26/1998 19:00	0
2/26/1998 20:00	0
2/26/1998 21:00	0
2/26/1998 22:00	0
2/26/1998 23:00	0
2/27/1998 0:00	0
2/27/1998 1:00	0
2/27/1998 2:00	0
2/27/1998 3:00	0
2/27/1998 4:00	0
2/27/1998 5:00	0
2/27/1998 6:00	0
2/27/1998 7:00	0
2/27/1998 8:00	0
2/27/1998 9:00	0
2/27/1998 10:00	0
2/27/1998 11:00	0
2/27/1998 12:00	0
2/27/1998 13:00	0
2/27/1998 14:00	0
2/27/1998 15:00	0
2/27/1998 16:00	0
2/27/1998 17:00	0
2/27/1998 18:00	0
2/27/1998 19:00	0
2/27/1998 20:00	0
2/27/1998 21:00	0
2/27/1998 22:00	0
2/27/1998 23:00	0
2/28/1998 0:00	0
2/28/1998 1:00	0
2/28/1998 2:00	0
2/28/1998 3:00	0
2/28/1998 4:00	0
2/28/1998 5:00	0
2/28/1998 6:00	0
2/28/1998 7:00	0
2/28/1998 8:00	0
2/28/1998 9:00	0
2/28/1998 10:00	0
2/28/1998 11:00	0
2/28/1998 12:00	0
2/28/1998 13:00	0
2/28/1998 14:00	0
2/28/1998 15:00	0
2/28/1998 16:00	0
2/28/1998 17:00	0
2/28/1998 18:00	0
2/28/1998 19:00	0
2/28/1998 20:00	0
2/28/1998 21:00	0
2/28/1998 22:00	0
2/28/1998 23:00	0
3/1/1998 0:00	0
3/1/1998 1:00	0
3/1/1998 2:00	0
3/1/1998 3:00	0
3/1/1998 4:00	0
3/1/1998 5:00	0
3/1/1998 6:00	0
3/1/1998 7:00	0
3/1/1998 8:00	0
3/1/1998 9:00	0
3/1/1998 10:00	0
3/1/1998 11:00	0
3/1/1998 12:00	0
3/1/1998 13:00	0
3/1/1998 14:00	0
3/1/1998 15:00	0
3/1/1998 16:00	0
3/1/1998 17:00	0
3/1/1998 18:00	0
3/1/1998 19:00	0
3/1/1998 20:00	0
3/1/1998 21:00	0
3/1/1998 22:00	0
3/1/1998 23:00	0
3/2/1998 0:00	0
3/2/1998 1:00	0
3/2/1998 2:00	0
3/2/1998 3:00	0
3/2/1998 4:00	0
3/2/1998 5:00	0
3/2/1998 6:00	0
3/2/1998 7:00	0
3/2/1998 8:00	0
3/2/1998 9:00	0
3/2/1998 10:00	0
3/2/1998 11:00	0
3/2/1998 12:00	0
3/2/1998 13:00	0
3/2/1998 14:00	0
3/2/1998 15:00	0
3/2/1998 16:00	0
3/2/1998 17:00	0
3/2/1998 18:00	0
3/2/1998 19:00	0
3/2/1998 20:00	0
3/2/1998 21:00	0
3/2/1998 22:00	0
3/2/1998 23:00	0
3/3/1998 0:00	0
3/3/1998 1:00	0
3/3/1998 2:00	0
3/3/1998 3:00	0
3/3/1998 4:00	0
3/3/1998 5:00	0
3/3/1998 6:00	0
3/3/1998 7:00	0
3/3/1998 8:00	0
3/3/1998 9:00	0
3/3/1998 10:00	0
3/3/1998 11:00	0
3/3/1998 12:00	0
3/3/1998 13:00	0
3/3/1998 14:00	0
3/3/1998 15:00	0
3/3/1998 16:00	0
3/3/1998 17:00	0
3/3/1998 18:00	0
3/3/1998 19:00	0
3/3/1998 20:00	0
3/3/1998 21:00	0
3/3/1998 22:00	0
3/3/1998 23:00	0
3/4/1998 0:00	0
3/4/1998 1:00	0
3/4/1998 2:00	0
3/4/1998 3:00	0
3/4/1998 4:00	0
3/4/1998 5:00	0
3/4/1998 6:00	0
3/4/1998 7:00	0
3/4/1998 8:00	0
3/4/1998 9:00	0
3/4/1998 10:00	0
3/4/1998 11:00	0
3/4/1998 12:00	0
3/4/1998 13:00	0
3/4/1998 14:00	0
3/4/1998 15:00	0
3/4/1998 16:00	0
3/4/1998 17:00	0
3/4/1998 18:00	0
3/4/1998 19:00	0
3/4/1998 20:00	0
3/4/1998 21:00	0
3/4/1998 22:00	0
3/4/1998 23:00	0
3/5/1998 0:00	0
3/5/1998 1:00	0
3/5/1998 2:00	0
3/5/1998 3:00	0
3/5/1998 4:00	0
3/5/1998 5:00	0
3/5/1998 6:00	0
3/5/1998 7:00	0
3/5/1998 8:00	0
3/5/1998 9:00	0
3/5/1998 10:00	0
3/5/1998 11:00	0
3/5/1998 12:00	0
3/5/1998 13:00	0
3/5/1998 14:00	0
3/5/1998 15:00	0
3/5/1998 16:00	0
3/5/1998 17:00	0
3/5/1998 18:00	0
3/5/1998 19:00	0
3/5/1998 20:00	0
3/5/1998 21:00	0
3/5/1998 22:00	0
3/5/1998 23:00	0
3/6/1998 0:00	0
3/6/1998 1:00	0
3/6/1998 2:00	0
3/6/1998 3:00	0
3/6/1998 4:00	0
3/6/1998 5:00	0
3/6/1998 6:00	0
3/6/1998 7:00	0
3/6/1998 8:00	0
3/6/1998 9:00	0
3/6/1998 10:00	0
3/6/1998 11:00	0
3/6/1998 12:00	0
3/6/1998 13:00	0
3/6/1998 14:00	0
3/6/1998 15:00	0
3/6/1998 16:00	0
3/6/1998 17:00	0
3/6/1998 18:00	0
3/6/1998 19:00	0
3/6/1998 20:00	0
3/6/1998 21:00	0
3/6/1998 22:00	0
3/6/1998 23:00	0
3/7/1998 0:00	0
3/7/1998 1:00	0
3/7/1998 2:00	0
3/7/1998 3:00	0
3/7/1998 4:00	0
3/7/1998 5:00	0
3/7/1998 6:00	0
3/7/1998 7:00	0
3/7/1998 8:00	0
3/7/1998 9:00	0
3/7/1998 10:00	0
3/7/1998 11:00	0
3/7/1998 12:00	0
3/7/1998 13:00	0
3/7/1998 14:00	0
3/7/1998 15:00	0
3/7/1998 16:00	0
3/7/1998 17:00	0
3/7/1998 18:00	0
3/7/1998 19:00	0
3/7/1998 20:00	0
3/7/1998 21:00	0
3/7/1998 22:00	0
3/7/1998 23:00	0
3/8/1998 0:00	0
3/8/1998 1:00	0
3/8/1998 2:00	0
3/8/1998 3:00	0
3/8/1998 4:00	0
3/8/1998 5:00	0
3/8/1998 6:00	0
3/8/1998 7:00	0
3/8/1998 8:00	0
3/8/1998 9:00	0
3/8/1998 10:00	0
3/8/1998 11:00	0
3/8/1998 12:00	0
3/8/1998 13:00	0
3/8/1998 14:00	0
3/8/1998 15:00	0
3/8/1998 16:00	0
3/8/1998 17:00	0
3/8/1998 18:00	0
3/8/1998 19:00	0
3/8/1998 20:00	0
3/8/1998 21:00	0
3/8/1998 22:00	0
3/8/1998 23:00	0
3/9/1998 0:00	0
3/9/1998 1:00	0
3/9/1998 2:00	0
3/9/1998 3:00	0
3/9/1998 4:00	0
3/9/1998 5:00	0
3/9/1998 6:00	0
3/9/1998 7:00	0
3/9/1998 8:00	0
3/9/1998 9:00	0
3/9/1998 10:00	0
3/9/1998 11:00	0
3/9/1998 12:00	0
3/9/1998 13:00	0
3/9/1998 14:00	0
3/9/1998 15:00	0
3/9/1998 16:00	0
3/9/1998 17:00	0
3/9/1998 18:00	0
3/9/1998 19:00	0
3/9/1998 20:00	0
3/9/1998 21:00	0
3/9/1998 22:00	0
3/9/1998 23:00	0
3/10/1998 0:00	0
3/10/1998 1:00	0
3/10/1998 2:00	0
3/10/1998 3:00	0
3/10/1998 4:00	0
3/10/1998 5:00	0
3/10/1998 6:00	0
3/10/1998 7:00	0
3/10/1998 8:00	0
3/10/1998 9:00	0
3/10/1998 10:00	0
3/10/1998 11:00	0
3/10/1998 12:00	0
3/10/1998 13:00	0
3/10/1998 14:00	0
3/10/1998 15:00	0
3/10/1998 16:00	0
3/10/1998 17:00	0
3/10/1998 18:00	0
3/10/1998 19:00	0
3/10/1998 20:00	0
3/10/1998 21:00	0
3/10/1998 22:00	0
3/10/1998 23:00	0
3/11/1998 0:00	0
3/11/1998 1:00	0
3/11/1998 2:00	0
3/11/1998 3:00	0
3/11/1998 4:00	0
3/11/1998 5:00	0
3/11/1998 6:00	0
3/11/1998 7:00	0
3/11/1998 8:00	0
3/11/1998 9:00	0
3/11/1998 10:00	0
3/11/1998 11:00	0
3/11/1998 12:00	0
3/11/1998 13:00	0
3/11/1998 14:00	0
3/11/1998 15:00	0
3/11/1998 16:00	0
3/11/1998 17:00	0
3/11/1998 18:00	0
3/11/1998 19:00	0
3/11/1998 20:00	0
3/11/1998 21:00	0
3/11/1998 22:00	0
3/11/1998 23:00	0
3/12/1998 0:00	0
3/12/1998 1:00	0
3/12/1998 2:00	0
3/12/1998 3:00	0
3/12/1998 4:00	0
3/12/1998 5:00	0
3/12/1998 6:00	0
3/12/1998 7:00	0
3/12/1998 8:00	0
3/12/1998 9:00	0
3/12/1998 10:00	0
3/12/1998 11:00	0
3/12/1998 12:00	0
3/12/1998 13:00	0
3/12/1998 14:00	0
3/12/1998 15:00	0
3/12/1998 16:00	0
3/12/1998 17:00	0
3/12/1998 18:00	0
3/12/1998 19:00	0
3/12/1998 20:00	0
3/12/1998 21:00	0
3/12/1998 22:00	0
3/12/1998 23:00	0
3/13/1998 0:00	0
3/13/1998 1:00	0
3/13/1998 2:00	0
3/13/1998 3:00	0
3/13/1998 4:00	0
3/13/1998 5:00	0
3/13/1998 6:00	0
3/13/1998 7:00	0
3/13/1998 8:00	0
3/13/1998 9:00	0
3/13/1998 10:00	0
3/13/1998 11:00	0
3/13/1998 12:00	0
3/13/1998 13:00	0
3/13/1998 14:00	0
3/13/1998 15:00	0
3/13/1998 16:00	0
3/13/1998 17:00	0
3/13/1998 18:00	0
3/13/1998 19:00	0
3/13/1998 20:00	0
3/13/1998 21:00	0
3/13/1998 22:00	0
3/13/1998 23:00	0
3/14/1998 0:00	0
3/14/1998 1:00	0
3/14/1998 2:00	0
3/14/1998 3:00	0
3/14/1998 4:00	0
3/14/1998 5:00	0
3/14/1998 6:00	0
3/14/1998 7:00	0
3/14/1998 8:00	0
3/14/1998 9:00	0
3/14/1998 10:00	0
3/14/1998 11:00	0
3/14/1998 12:00	0
3/14/1998 13:00	0
3/14/1998 14:00	0
3/14/1998 15:00	0
3/14/1998 16:00	0
3/14/1998 17:00	0
3/14/1998 18:00	0
3/14/1998 19:00	0
3/14/1998 20:00	0
3/14/1998 21:00	0
3/14/1998 22:00	0
3/14/1998 23:00	0
3/15/1998 0:00	0
3/15/1998 1:00	0
3/15/1998 2:00	0
3/15/1998 3:00	0
3/15/1998 4:00	0
3/15/1998 5:00	0
3/15/1998 6:00	0
3/15/1998 7:00	0
3/15/1998 8:00	0
3/15/1998 9:00	0
3/15/1998 10:00	0
3/15/1998 11:00	0
3/15/1998 12:00	0
3/15/1998 13:00	0
3/15/1998 14:00	0
3/15/1998 15:00	0
3/15/1998 16:00	0
3/15/1998 17:00	0
3/15/1998 18:00	0
3/15/1998 19:00	0
3/15/1998 20:00	0
3/15/1998 21:00	0
3/15/1998 22:00	0
3/15/1998 23:00	0
3/16/1998 0:00	0
3/16/1998 1:00	0
3/16/1998 2:00	0
3/16/1998 3:00	0
3/16/1998 4:00	0
3/16/1998 5:00	0
3/16/1998 6:00	0
3/16/1998 7:00	0
3/16/1998 8:00	0
3/16/1998 9:00	0
3/16/1998 10:00	0
3/16/1998 11:00	0
3/16/1998 12:00	0
3/16/1998 13:00	0
3/16/1998 14:00	0
3/16/1998 15:00	0
3/16/1998 16:00	0
3/16/1998 17:00	0
3/16/1998 18:00	0
3/16/1998 19:00	0
3/16/1998 20:00	0
3/16/1998 21:00	0
3/16/1998 22:00	0
3/16/1998 23:00	0
3/17/1998 0:00	0
3/17/1998 1:00	0
3/17/1998 2:00	0
3/17/1998 3:00	0
3/17/1998 4:00	0
3/17/1998 5:00	0
3/17/1998 6:00	0
3/17/1998 7:00	0
3/17/1998 8:00	0
3/17/1998 9:00	0
3/17/1998 10:00	0
3/17/1998 11:00	0
3/17/1998 12:00	0
3/17/1998 13:00	0
3/17/1998 14:00	0
3/17/1998 15:00	0
3/17/1998 16:00	0
3/17/1998 17:00	0
3/17/1998 18:00	0
3/17/1998 19:00	0
3/17/1998 20:00	0
3/17/1998 21:00	0
3/17/1998 22:00	0
3/17/1998 23:00	0
3/18/1998 0:00	0
3/18/1998 1:00	0
3/18/1998 2:00	0
3/18/1998 3:00	0
3/18/1998 4:00	0
3/18/1998 5:00	0
3/18/1998 6:00	0
3/18/1998 7:00	0
3/18/1998 8:00	0
3/18/1998 9:00	0
3/18/1998 10:00	0
3/18/1998 11:00	0
3/18/1998 12:00	0
3/18/1998 13:00	0
3/18/1998 14:00	0
3/18/1998 15:00	0
3/18/1998 16:00	0
3/18/1998 17:00	0
3/18/1998 18:00	0
3/18/1998 19:00	0
3/18/1998 20:00	0
3/18/1998 21:00	0
3/18/1998 22:00	0
3/18/1998 23:00	0
3/19/1998 0:00	0
3/19/1998 1:00	0
3/19/1998 2:00	0
3/19/1998 3:00	0
3/19/1998 4:00	0
3/19/1998 5:00	0
3/19/1998 6:00	0
3/19/1998 7:00	0
3/19/1998 8:00	0
3/19/1998 9:00	0
3/19/1998 10:00	0
3/19/1998 11:00	0
3/19/1998 12:00	0
3/19/1998 13:00	0
3/19/1998 14:00	0
3/19/1998 15:00	0
3/19/1998 16:00	0
3/19/1998 17:00	0
3/19/1998 18:00	0
3/19/1998 19:00	0
3/19/1998 20:00	0
3/19/1998 21:00	0
3/19/1998 22:00	0
3/19/1998 23:00	0
3/20/1998 0:00	0
3/20/1998 1:00	0
3/20/1998 2:00	0
3/20/1998 3:00	0
3/20/1998 4:00	0
3/20/1998 5:00	0
3/20/1998 6:00	0
3/20/1998 7:00	0
3/20/1998 8:00	0
3/20/1998 9:00	0
3/20/1998 10:00	0
3/20/1998 11:00	0
3/20/1998 12:00	0
3/20/1998 13:00	0
3/20/1998 14:00	0
3/20/1998 15:00	0
3/20/1998 16:00	0
3/20/1998 17:00	0
3/20/1998 18:00	0
3/20/1998 19:00	0
3/20/1998 20:00	0
3/20/1998 21:00	0
3/20/1998 22:00	0
3/20/1998 23:00	0
3/21/1998 0:00	0
3/21/1998 1:00	0
3/21/1998 2:00	0
3/21/1998 3:00	0
3/21/1998 4:00	0
3/21/1998 5:00	0
3/21/1998 6:00	0
3/21/1998 7:00	0
3/21/1998 8:00	0
3/21/1998 9:00	0
3/21/1998 10:00	0
3/21/1998 11:00	0
3/21/1998 12:00	0
3/21/1998 13:00	0
3/21/1998 14:00	0
3/21/1998 15:00	0
3/21/1998 16:00	0
3/21/1998 17:00	0
3/21/1998 18:00	0
3/21/1998 19:00	0
3/21/1998 20:00	0
3/21/1998 21:00	0
3/21/1998 22:00	0
3/21/1998 23:00	0
3/22/1998 0:00	0
3/22/1998 1:00	0
3/22/1998 2:00	0
3/22/1998 3:00	0
3/22/1998 4:00	0
3/22/1998 5:00	0
3/22/1998 6:00	0
3/22/1998 7:00	0
3/22/1998 8:00	0
3/22/1998 9:00	0
3/22/1998 10:00	0
3/22/1998 11:00	0
3/22/1998 12:00	0
3/22/1998 13:00	0
3/22/1998 14:00	0
3/22/1998 15:00	0
3/22/1998 16:00	0
3/22/1998 17:00	0
3/22/1998 18:00	0
3/22/1998 19:00	0
3/22/1998 20:00	0
3/22/1998 21:00	0
3/22/1998 22:00	0
3/22/1998 23:00	0
3/23/1998 0:00	0
3/23/1998 1:00	0
3/23/1998 2:00	0
3/23/1998 3:00	0
3/23/1998 4:00	0
3/23/1998 5:00	0
3/23/1998 6:00	0
3/23/1998 7:00	0
3/23/1998 8:00	0
3/23/1998 9:00	0
3/23/1998 10:00	0
3/23/1998 11:00	0
3/23/1998 12:00	0
3/23/1998 13:00	0
3/23/1998 14:00	0
3/23/1998 15:00	0
3/23/1998 16:00	0
3/23/1998 17:00	0
3/23/1998 18:00	0
3/23/1998 19:00	0
3/23/1998 20:00	0
3/23/1998 21:00	0
3/23/1998 22:00	0
3/23/1998 23:00	0
3/24/1998 0:00	0
3/24/1998 1:00	0
3/24/1998 2:00	0
3/24/1998 3:00	0
3/24/1998 4:00	0
3/24/1998 5:00	0
3/24/1998 6:00	0
3/24/1998 7:00	0
3/24/1998 8:00	0
3/24/1998 9:00	0
3/24/1998 10:00	0
3/24/1998 11:00	0
3/24/1998 12:00	0
3/24/1998 13:00	0
3/24/1998 14:00	0
3/24/1998 15:00	0
3/24/1998 16:00	0
3/24/1998 17:00	0
3/24/1998 18:00	0
3/24/1998 19:00	0
3/24/1998 20:00	0
3/24/1998 21:00	0
3/24/1998 22:00	0
3/24/1998 23:00	0
3/25/1998 0:00	0
3/25/1998 1:00	0
3/25/1998 2:00	0
3/25/1998 3:00	0
3/25/1998 4:00	0
3/25/1998 5:00	0
[truncated: 168,170 more rows]
