# Supplementary material for: Seasonal changes of the diurnal variation of precipitation in the upper Río Chagres basin, Panamá
Source: PLoS One. 2019 Dec 16;14(12):e0224662. doi: 10.1371/journal.pone.0224662 (PMC6913943; doi:10.1371/journal.pone.0224662)
Supplement: S1 Dataset — (ZIP) [file pone.0224662.s001.zip › PLOSONE/RPAC-hourly.csv]

Station: Rio Piedras Discontinued (RPD)
Date	Precip (mm)
1/1/1985 0:00	0
1/1/1985 1:00	0
1/1/1985 2:00	0
1/1/1985 3:00	0
1/1/1985 4:00	0
1/1/1985 5:00	0
1/1/1985 6:00	0
1/1/1985 7:00	0
1/1/1985 8:00	0
1/1/1985 9:00	0
1/1/1985 10:00	0
1/1/1985 11:00	0
1/1/1985 12:00	0
1/1/1985 13:00	0
1/1/1985 14:00	0
1/1/1985 15:00	0
1/1/1985 16:00	0
1/1/1985 17:00	0
1/1/1985 18:00	0
1/1/1985 19:00	0
1/1/1985 20:00	0
1/1/1985 21:00	0
1/1/1985 22:00	0
1/1/1985 23:00	0
1/2/1985 0:00	0
1/2/1985 1:00	0
1/2/1985 2:00	0
1/2/1985 3:00	0
1/2/1985 4:00	0
1/2/1985 5:00	0
1/2/1985 6:00	0
1/2/1985 7:00	0
1/2/1985 8:00	0
1/2/1985 9:00	0
1/2/1985 10:00	0
1/2/1985 11:00	0
1/2/1985 12:00	0
1/2/1985 13:00	0
1/2/1985 14:00	0
1/2/1985 15:00	0
1/2/1985 16:00	0
1/2/1985 17:00	0
1/2/1985 18:00	0
1/2/1985 19:00	0
1/2/1985 20:00	0
1/2/1985 21:00	0
1/2/1985 22:00	0
1/2/1985 23:00	0
1/3/1985 0:00	0
1/3/1985 1:00	0
1/3/1985 2:00	0
1/3/1985 3:00	0
1/3/1985 4:00	0
1/3/1985 5:00	0
1/3/1985 6:00	0
1/3/1985 7:00	0
1/3/1985 8:00	0
1/3/1985 9:00	0
1/3/1985 10:00	0
1/3/1985 11:00	0
1/3/1985 12:00	0
1/3/1985 13:00	0
1/3/1985 14:00	0
1/3/1985 15:00	0
1/3/1985 16:00	0
1/3/1985 17:00	0
1/3/1985 18:00	0
1/3/1985 19:00	0
1/3/1985 20:00	0
1/3/1985 21:00	0
1/3/1985 22:00	0
1/3/1985 23:00	0
1/4/1985 0:00	0
1/4/1985 1:00	0
1/4/1985 2:00	0
1/4/1985 3:00	0
1/4/1985 4:00	0
1/4/1985 5:00	0
1/4/1985 6:00	0
1/4/1985 7:00	0
1/4/1985 8:00	0
1/4/1985 9:00	0
1/4/1985 10:00	0
1/4/1985 11:00	0
1/4/1985 12:00	0
1/4/1985 13:00	0
1/4/1985 14:00	0
1/4/1985 15:00	0
1/4/1985 16:00	0
1/4/1985 17:00	0
1/4/1985 18:00	0
1/4/1985 19:00	0
1/4/1985 20:00	0
1/4/1985 21:00	0
1/4/1985 22:00	0
1/4/1985 23:00	0
1/5/1985 0:00	0
1/5/1985 1:00	0
1/5/1985 2:00	0
1/5/1985 3:00	0
1/5/1985 4:00	0
1/5/1985 5:00	0
1/5/1985 6:00	0
1/5/1985 7:00	0
1/5/1985 8:00	0
1/5/1985 9:00	0
1/5/1985 10:00	0
1/5/1985 11:00	0
1/5/1985 12:00	0
1/5/1985 13:00	0
1/5/1985 14:00	0
1/5/1985 15:00	0
1/5/1985 16:00	0
1/5/1985 17:00	0
1/5/1985 18:00	0
1/5/1985 19:00	0
1/5/1985 20:00	0
1/5/1985 21:00	0
1/5/1985 22:00	0
1/5/1985 23:00	0
1/6/1985 0:00	0
1/6/1985 1:00	0
1/6/1985 2:00	0
1/6/1985 3:00	0
1/6/1985 4:00	0
1/6/1985 5:00	0
1/6/1985 6:00	0
1/6/1985 7:00	0
1/6/1985 8:00	0
1/6/1985 9:00	0
1/6/1985 10:00	0
1/6/1985 11:00	0
1/6/1985 12:00	0
1/6/1985 13:00	0
1/6/1985 14:00	0
1/6/1985 15:00	0
1/6/1985 16:00	0
1/6/1985 17:00	0
1/6/1985 18:00	0
1/6/1985 19:00	0
1/6/1985 20:00	0
1/6/1985 21:00	0
1/6/1985 22:00	0
1/6/1985 23:00	0
1/7/1985 0:00	0
1/7/1985 1:00	0
1/7/1985 2:00	0
1/7/1985 3:00	0
1/7/1985 4:00	0
1/7/1985 5:00	0
1/7/1985 6:00	0
1/7/1985 7:00	0
1/7/1985 8:00	0
1/7/1985 9:00	0
1/7/1985 10:00	0
1/7/1985 11:00	0
1/7/1985 12:00	0
1/7/1985 13:00	0
1/7/1985 14:00	0
1/7/1985 15:00	0
1/7/1985 16:00	0
1/7/1985 17:00	0
1/7/1985 18:00	0
1/7/1985 19:00	0
1/7/1985 20:00	0
1/7/1985 21:00	0
1/7/1985 22:00	0
1/7/1985 23:00	0
1/8/1985 0:00	0
1/8/1985 1:00	0
1/8/1985 2:00	0
1/8/1985 3:00	0
1/8/1985 4:00	0
1/8/1985 5:00	0
1/8/1985 6:00	0
1/8/1985 7:00	0
1/8/1985 8:00	0
1/8/1985 9:00	0
1/8/1985 10:00	0
1/8/1985 11:00	0
1/8/1985 12:00	0
1/8/1985 13:00	0
1/8/1985 14:00	0
1/8/1985 15:00	0
1/8/1985 16:00	0
1/8/1985 17:00	0
1/8/1985 18:00	0
1/8/1985 19:00	0
1/8/1985 20:00	0
1/8/1985 21:00	0
1/8/1985 22:00	0
1/8/1985 23:00	0
1/9/1985 0:00	0
1/9/1985 1:00	0
1/9/1985 2:00	0
1/9/1985 3:00	0
1/9/1985 4:00	0
1/9/1985 5:00	0
1/9/1985 6:00	0
1/9/1985 7:00	0
1/9/1985 8:00	0
1/9/1985 9:00	0
1/9/1985 10:00	0
1/9/1985 11:00	0
1/9/1985 12:00	0
1/9/1985 13:00	0
1/9/1985 14:00	0
1/9/1985 15:00	0
1/9/1985 16:00	0
1/9/1985 17:00	0
1/9/1985 18:00	0
1/9/1985 19:00	0
1/9/1985 20:00	0
1/9/1985 21:00	0
1/9/1985 22:00	0
1/9/1985 23:00	0
1/10/1985 0:00	0
1/10/1985 1:00	0
1/10/1985 2:00	0
1/10/1985 3:00	0
1/10/1985 4:00	0
1/10/1985 5:00	0
1/10/1985 6:00	0
1/10/1985 7:00	0
1/10/1985 8:00	0
1/10/1985 9:00	0
1/10/1985 10:00	0
1/10/1985 11:00	0
1/10/1985 12:00	0
1/10/1985 13:00	0
1/10/1985 14:00	0
1/10/1985 15:00	0
1/10/1985 16:00	0
1/10/1985 17:00	0
1/10/1985 18:00	0
1/10/1985 19:00	0
1/10/1985 20:00	0
1/10/1985 21:00	0
1/10/1985 22:00	0
1/10/1985 23:00	0
1/11/1985 0:00	0
1/11/1985 1:00	0
1/11/1985 2:00	0
1/11/1985 3:00	0
1/11/1985 4:00	0
1/11/1985 5:00	0
1/11/1985 6:00	0
1/11/1985 7:00	0
1/11/1985 8:00	0
1/11/1985 9:00	0
1/11/1985 10:00	0
1/11/1985 11:00	0
1/11/1985 12:00	0
1/11/1985 13:00	0
1/11/1985 14:00	0
1/11/1985 15:00	0
1/11/1985 16:00	0
1/11/1985 17:00	0
1/11/1985 18:00	0
1/11/1985 19:00	0
1/11/1985 20:00	0
1/11/1985 21:00	0
1/11/1985 22:00	0
1/11/1985 23:00	0
1/12/1985 0:00	0
1/12/1985 1:00	0
1/12/1985 2:00	0
1/12/1985 3:00	0
1/12/1985 4:00	0
1/12/1985 5:00	0
1/12/1985 6:00	0
1/12/1985 7:00	0
1/12/1985 8:00	0
1/12/1985 9:00	0
1/12/1985 10:00	0
1/12/1985 11:00	0
1/12/1985 12:00	0
1/12/1985 13:00	0
1/12/1985 14:00	0
1/12/1985 15:00	0
1/12/1985 16:00	0
1/12/1985 17:00	0
1/12/1985 18:00	0
1/12/1985 19:00	0
1/12/1985 20:00	0
1/12/1985 21:00	0
1/12/1985 22:00	0
1/12/1985 23:00	0
1/13/1985 0:00	0
1/13/1985 1:00	0
1/13/1985 2:00	0
1/13/1985 3:00	0
1/13/1985 4:00	0
1/13/1985 5:00	0
1/13/1985 6:00	0
1/13/1985 7:00	0
1/13/1985 8:00	0
1/13/1985 9:00	0
1/13/1985 10:00	0
1/13/1985 11:00	0
1/13/1985 12:00	0
1/13/1985 13:00	0
1/13/1985 14:00	0
1/13/1985 15:00	0
1/13/1985 16:00	0
1/13/1985 17:00	0
1/13/1985 18:00	0
1/13/1985 19:00	0
1/13/1985 20:00	0
1/13/1985 21:00	0
1/13/1985 22:00	0
1/13/1985 23:00	0
1/14/1985 0:00	0
1/14/1985 1:00	0
1/14/1985 2:00	0
1/14/1985 3:00	0
1/14/1985 4:00	0
1/14/1985 5:00	0
1/14/1985 6:00	0
1/14/1985 7:00	0
1/14/1985 8:00	0
1/14/1985 9:00	0
1/14/1985 10:00	0
1/14/1985 11:00	0
1/14/1985 12:00	0
1/14/1985 13:00	0
1/14/1985 14:00	0
1/14/1985 15:00	0
1/14/1985 16:00	0
1/14/1985 17:00	0
1/14/1985 18:00	0
1/14/1985 19:00	0
1/14/1985 20:00	0
1/14/1985 21:00	0
1/14/1985 22:00	0
1/14/1985 23:00	0
1/15/1985 0:00	0
1/15/1985 1:00	0
1/15/1985 2:00	0
1/15/1985 3:00	0
1/15/1985 4:00	0
1/15/1985 5:00	0
1/15/1985 6:00	0
1/15/1985 7:00	0
1/15/1985 8:00	0
1/15/1985 9:00	0
1/15/1985 10:00	0
1/15/1985 11:00	0
1/15/1985 12:00	0
1/15/1985 13:00	0
1/15/1985 14:00	0
1/15/1985 15:00	0
1/15/1985 16:00	0
1/15/1985 17:00	0
1/15/1985 18:00	0
1/15/1985 19:00	0
1/15/1985 20:00	0
1/15/1985 21:00	0
1/15/1985 22:00	0
1/15/1985 23:00	0
1/16/1985 0:00	0
1/16/1985 1:00	0
1/16/1985 2:00	0
1/16/1985 3:00	0
1/16/1985 4:00	0
1/16/1985 5:00	0
1/16/1985 6:00	0
1/16/1985 7:00	0
1/16/1985 8:00	0
1/16/1985 9:00	0
1/16/1985 10:00	0
1/16/1985 11:00	0
1/16/1985 12:00	0
1/16/1985 13:00	0
1/16/1985 14:00	0
1/16/1985 15:00	0
1/16/1985 16:00	0
1/16/1985 17:00	0
1/16/1985 18:00	0
1/16/1985 19:00	0
1/16/1985 20:00	0
1/16/1985 21:00	0
1/16/1985 22:00	0
1/16/1985 23:00	0
1/17/1985 0:00	0
1/17/1985 1:00	0
1/17/1985 2:00	0
1/17/1985 3:00	0
1/17/1985 4:00	0
1/17/1985 5:00	0
1/17/1985 6:00	0
1/17/1985 7:00	0
1/17/1985 8:00	0
1/17/1985 9:00	0
1/17/1985 10:00	0
1/17/1985 11:00	0
1/17/1985 12:00	0
1/17/1985 13:00	0
1/17/1985 14:00	0
1/17/1985 15:00	0
1/17/1985 16:00	0
1/17/1985 17:00	0
1/17/1985 18:00	0
1/17/1985 19:00	0
1/17/1985 20:00	0
1/17/1985 21:00	0
1/17/1985 22:00	0
1/17/1985 23:00	0
1/18/1985 0:00	0
1/18/1985 1:00	0
1/18/1985 2:00	0
1/18/1985 3:00	0
1/18/1985 4:00	0
1/18/1985 5:00	0
1/18/1985 6:00	0
1/18/1985 7:00	0
1/18/1985 8:00	0
1/18/1985 9:00	0
1/18/1985 10:00	0
1/18/1985 11:00	0
1/18/1985 12:00	0
1/18/1985 13:00	0
1/18/1985 14:00	0
1/18/1985 15:00	0
1/18/1985 16:00	0
1/18/1985 17:00	0
1/18/1985 18:00	0
1/18/1985 19:00	0
1/18/1985 20:00	0
1/18/1985 21:00	0
1/18/1985 22:00	0
1/18/1985 23:00	0
1/19/1985 0:00	0
1/19/1985 1:00	0
1/19/1985 2:00	0
1/19/1985 3:00	0
1/19/1985 4:00	0
1/19/1985 5:00	0
1/19/1985 6:00	0
1/19/1985 7:00	0
1/19/1985 8:00	0
1/19/1985 9:00	0
1/19/1985 10:00	0
1/19/1985 11:00	0
1/19/1985 12:00	0
1/19/1985 13:00	0
1/19/1985 14:00	0
1/19/1985 15:00	0
1/19/1985 16:00	0
1/19/1985 17:00	0
1/19/1985 18:00	0
1/19/1985 19:00	0
1/19/1985 20:00	0
1/19/1985 21:00	0
1/19/1985 22:00	0
1/19/1985 23:00	0
1/20/1985 0:00	0
1/20/1985 1:00	0
1/20/1985 2:00	0
1/20/1985 3:00	0
1/20/1985 4:00	0
1/20/1985 5:00	0
1/20/1985 6:00	0
1/20/1985 7:00	0
1/20/1985 8:00	0
1/20/1985 9:00	0
1/20/1985 10:00	0
1/20/1985 11:00	0
1/20/1985 12:00	0
1/20/1985 13:00	0
1/20/1985 14:00	0
1/20/1985 15:00	0
1/20/1985 16:00	0
1/20/1985 17:00	0
1/20/1985 18:00	0
1/20/1985 19:00	0
1/20/1985 20:00	0
1/20/1985 21:00	0
1/20/1985 22:00	0
1/20/1985 23:00	0
1/21/1985 0:00	0
1/21/1985 1:00	0
1/21/1985 2:00	0
1/21/1985 3:00	0
1/21/1985 4:00	0
1/21/1985 5:00	0
1/21/1985 6:00	0
1/21/1985 7:00	0
1/21/1985 8:00	0
1/21/1985 9:00	0
1/21/1985 10:00	0
1/21/1985 11:00	0
1/21/1985 12:00	0
1/21/1985 13:00	0
1/21/1985 14:00	0
1/21/1985 15:00	0
1/21/1985 16:00	0
1/21/1985 17:00	0
1/21/1985 18:00	0
1/21/1985 19:00	0
1/21/1985 20:00	0
1/21/1985 21:00	0
1/21/1985 22:00	0
1/21/1985 23:00	0
1/22/1985 0:00	0
1/22/1985 1:00	0
1/22/1985 2:00	0
1/22/1985 3:00	0
1/22/1985 4:00	0
1/22/1985 5:00	0
1/22/1985 6:00	0
1/22/1985 7:00	0
1/22/1985 8:00	0
1/22/1985 9:00	0
1/22/1985 10:00	0
1/22/1985 11:00	0
1/22/1985 12:00	0
1/22/1985 13:00	0
1/22/1985 14:00	0
1/22/1985 15:00	0
1/22/1985 16:00	0
1/22/1985 17:00	0
1/22/1985 18:00	0
1/22/1985 19:00	0
1/22/1985 20:00	0
1/22/1985 21:00	0
1/22/1985 22:00	0
1/22/1985 23:00	0
1/23/1985 0:00	0
1/23/1985 1:00	0
1/23/1985 2:00	0
1/23/1985 3:00	0
1/23/1985 4:00	0
1/23/1985 5:00	0
1/23/1985 6:00	0
1/23/1985 7:00	0
1/23/1985 8:00	0
1/23/1985 9:00	0
1/23/1985 10:00	0
1/23/1985 11:00	0
1/23/1985 12:00	0
1/23/1985 13:00	0
1/23/1985 14:00	0
1/23/1985 15:00	0
1/23/1985 16:00	0
1/23/1985 17:00	0
1/23/1985 18:00	0
1/23/1985 19:00	0
1/23/1985 20:00	0
1/23/1985 21:00	0
1/23/1985 22:00	0
1/23/1985 23:00	0
1/24/1985 0:00	0
1/24/1985 1:00	0
1/24/1985 2:00	0
1/24/1985 3:00	0
1/24/1985 4:00	0
1/24/1985 5:00	0
1/24/1985 6:00	0
1/24/1985 7:00	0
1/24/1985 8:00	0
1/24/1985 9:00	0
1/24/1985 10:00	0
1/24/1985 11:00	0
1/24/1985 12:00	0
1/24/1985 13:00	0
1/24/1985 14:00	0
1/24/1985 15:00	0
1/24/1985 16:00	0
1/24/1985 17:00	0
1/24/1985 18:00	0
1/24/1985 19:00	0
1/24/1985 20:00	0
1/24/1985 21:00	0
1/24/1985 22:00	0
1/24/1985 23:00	0
1/25/1985 0:00	0
1/25/1985 1:00	0
1/25/1985 2:00	0
1/25/1985 3:00	0
1/25/1985 4:00	0
1/25/1985 5:00	0
1/25/1985 6:00	0
1/25/1985 7:00	0
1/25/1985 8:00	0
1/25/1985 9:00	0
1/25/1985 10:00	0
1/25/1985 11:00	0
1/25/1985 12:00	0
1/25/1985 13:00	0
1/25/1985 14:00	0
1/25/1985 15:00	0
1/25/1985 16:00	0
1/25/1985 17:00	0
1/25/1985 18:00	0
1/25/1985 19:00	0
1/25/1985 20:00	0
1/25/1985 21:00	0
1/25/1985 22:00	0
1/25/1985 23:00	0
1/26/1985 0:00	0
1/26/1985 1:00	0
1/26/1985 2:00	0
1/26/1985 3:00	0
1/26/1985 4:00	0
1/26/1985 5:00	0
1/26/1985 6:00	0
1/26/1985 7:00	0
1/26/1985 8:00	0
1/26/1985 9:00	0
1/26/1985 10:00	0
1/26/1985 11:00	0
1/26/1985 12:00	0
1/26/1985 13:00	0
1/26/1985 14:00	0
1/26/1985 15:00	0
1/26/1985 16:00	0
1/26/1985 17:00	0
1/26/1985 18:00	0
1/26/1985 19:00	0
1/26/1985 20:00	0
1/26/1985 21:00	0
1/26/1985 22:00	0
1/26/1985 23:00	0
1/27/1985 0:00	0
1/27/1985 1:00	0
1/27/1985 2:00	0
1/27/1985 3:00	0
1/27/1985 4:00	0
1/27/1985 5:00	0
1/27/1985 6:00	0
1/27/1985 7:00	0
1/27/1985 8:00	0
1/27/1985 9:00	0
1/27/1985 10:00	0
1/27/1985 11:00	0
1/27/1985 12:00	0
1/27/1985 13:00	0
1/27/1985 14:00	0
1/27/1985 15:00	0
1/27/1985 16:00	0
1/27/1985 17:00	0
1/27/1985 18:00	0
1/27/1985 19:00	0
1/27/1985 20:00	0
1/27/1985 21:00	0
1/27/1985 22:00	0
1/27/1985 23:00	0
1/28/1985 0:00	0
1/28/1985 1:00	0
1/28/1985 2:00	0
1/28/1985 3:00	0
1/28/1985 4:00	0
1/28/1985 5:00	0
1/28/1985 6:00	0
1/28/1985 7:00	0
1/28/1985 8:00	0
1/28/1985 9:00	0
1/28/1985 10:00	0
1/28/1985 11:00	0
1/28/1985 12:00	0
1/28/1985 13:00	0
1/28/1985 14:00	0
1/28/1985 15:00	0
1/28/1985 16:00	0
1/28/1985 17:00	0
1/28/1985 18:00	0
1/28/1985 19:00	0
1/28/1985 20:00	0
1/28/1985 21:00	0
1/28/1985 22:00	0
1/28/1985 23:00	0
1/29/1985 0:00	0
1/29/1985 1:00	0
1/29/1985 2:00	0
1/29/1985 3:00	0
1/29/1985 4:00	0
1/29/1985 5:00	0
1/29/1985 6:00	0
1/29/1985 7:00	0
1/29/1985 8:00	0
1/29/1985 9:00	0
1/29/1985 10:00	0
1/29/1985 11:00	0
1/29/1985 12:00	0
1/29/1985 13:00	0
1/29/1985 14:00	0
1/29/1985 15:00	0
1/29/1985 16:00	0
1/29/1985 17:00	0
1/29/1985 18:00	0
1/29/1985 19:00	0
1/29/1985 20:00	0
1/29/1985 21:00	0
1/29/1985 22:00	0
1/29/1985 23:00	0
1/30/1985 0:00	0
1/30/1985 1:00	0
1/30/1985 2:00	0
1/30/1985 3:00	0
1/30/1985 4:00	0
1/30/1985 5:00	0
1/30/1985 6:00	0
1/30/1985 7:00	0
1/30/1985 8:00	0
1/30/1985 9:00	0
1/30/1985 10:00	0
1/30/1985 11:00	0
1/30/1985 12:00	0
1/30/1985 13:00	0
1/30/1985 14:00	0
1/30/1985 15:00	0
1/30/1985 16:00	0
1/30/1985 17:00	0
1/30/1985 18:00	0
1/30/1985 19:00	0
1/30/1985 20:00	0
1/30/1985 21:00	0
1/30/1985 22:00	0
1/30/1985 23:00	0
1/31/1985 0:00	0
1/31/1985 1:00	0
1/31/1985 2:00	0
1/31/1985 3:00	0
1/31/1985 4:00	0
1/31/1985 5:00	0
1/31/1985 6:00	0
1/31/1985 7:00	0
1/31/1985 8:00	0
1/31/1985 9:00	0
1/31/1985 10:00	0
1/31/1985 11:00	0
1/31/1985 12:00	0
1/31/1985 13:00	0
1/31/1985 14:00	0
1/31/1985 15:00	0
1/31/1985 16:00	0
1/31/1985 17:00	0
1/31/1985 18:00	0
1/31/1985 19:00	0
1/31/1985 20:00	0
1/31/1985 21:00	0
1/31/1985 22:00	0
1/31/1985 23:00	0
2/1/1985 0:00	0
2/1/1985 1:00	0
2/1/1985 2:00	0
2/1/1985 3:00	0
2/1/1985 4:00	0
2/1/1985 5:00	0
2/1/1985 6:00	0
2/1/1985 7:00	0
2/1/1985 8:00	0
2/1/1985 9:00	0
2/1/1985 10:00	0
2/1/1985 11:00	0
2/1/1985 12:00	0
2/1/1985 13:00	0
2/1/1985 14:00	0
2/1/1985 15:00	0
2/1/1985 16:00	0
2/1/1985 17:00	0
2/1/1985 18:00	0
2/1/1985 19:00	0
2/1/1985 20:00	0
2/1/1985 21:00	0
2/1/1985 22:00	0
2/1/1985 23:00	0
2/2/1985 0:00	0
2/2/1985 1:00	0
2/2/1985 2:00	0
2/2/1985 3:00	0
2/2/1985 4:00	0
2/2/1985 5:00	0
2/2/1985 6:00	0
2/2/1985 7:00	0
2/2/1985 8:00	0
2/2/1985 9:00	0
2/2/1985 10:00	0
2/2/1985 11:00	0
2/2/1985 12:00	0
2/2/1985 13:00	0
2/2/1985 14:00	0
2/2/1985 15:00	0
2/2/1985 16:00	0
2/2/1985 17:00	0
2/2/1985 18:00	0
2/2/1985 19:00	0
2/2/1985 20:00	0
2/2/1985 21:00	0
2/2/1985 22:00	0
2/2/1985 23:00	0
2/3/1985 0:00	0
2/3/1985 1:00	0
2/3/1985 2:00	0
2/3/1985 3:00	0
2/3/1985 4:00	0
2/3/1985 5:00	0
2/3/1985 6:00	0
2/3/1985 7:00	0
2/3/1985 8:00	0
2/3/1985 9:00	0
2/3/1985 10:00	0
2/3/1985 11:00	0
2/3/1985 12:00	0
2/3/1985 13:00	0
2/3/1985 14:00	0
2/3/1985 15:00	0
2/3/1985 16:00	0
2/3/1985 17:00	0
2/3/1985 18:00	0
2/3/1985 19:00	0
2/3/1985 20:00	0
2/3/1985 21:00	0
2/3/1985 22:00	0
2/3/1985 23:00	0
2/4/1985 0:00	0
2/4/1985 1:00	0
2/4/1985 2:00	0
2/4/1985 3:00	0
2/4/1985 4:00	0
2/4/1985 5:00	0
2/4/1985 6:00	0
2/4/1985 7:00	0
2/4/1985 8:00	0
2/4/1985 9:00	0
2/4/1985 10:00	0
2/4/1985 11:00	0
2/4/1985 12:00	0
2/4/1985 13:00	0
2/4/1985 14:00	0
2/4/1985 15:00	0
2/4/1985 16:00	0
2/4/1985 17:00	0
2/4/1985 18:00	0
2/4/1985 19:00	0
2/4/1985 20:00	0
2/4/1985 21:00	0
2/4/1985 22:00	0
2/4/1985 23:00	0
2/5/1985 0:00	0
2/5/1985 1:00	0
2/5/1985 2:00	0
2/5/1985 3:00	0
2/5/1985 4:00	0
2/5/1985 5:00	0
2/5/1985 6:00	0
2/5/1985 7:00	0
2/5/1985 8:00	0
2/5/1985 9:00	0
2/5/1985 10:00	0
2/5/1985 11:00	0
2/5/1985 12:00	0
2/5/1985 13:00	0
2/5/1985 14:00	0
2/5/1985 15:00	0
2/5/1985 16:00	0
2/5/1985 17:00	0
2/5/1985 18:00	0
2/5/1985 19:00	0
2/5/1985 20:00	0
2/5/1985 21:00	0
2/5/1985 22:00	0
2/5/1985 23:00	0
2/6/1985 0:00	0
2/6/1985 1:00	0
2/6/1985 2:00	0
2/6/1985 3:00	0
2/6/1985 4:00	0
2/6/1985 5:00	0
2/6/1985 6:00	0
2/6/1985 7:00	0
2/6/1985 8:00	0
2/6/1985 9:00	0
2/6/1985 10:00	0
2/6/1985 11:00	0
2/6/1985 12:00	0
2/6/1985 13:00	0
2/6/1985 14:00	0
2/6/1985 15:00	0
2/6/1985 16:00	0
2/6/1985 17:00	0
2/6/1985 18:00	0
2/6/1985 19:00	0
2/6/1985 20:00	0
2/6/1985 21:00	0
2/6/1985 22:00	0
2/6/1985 23:00	0
2/7/1985 0:00	0
2/7/1985 1:00	0
2/7/1985 2:00	0
2/7/1985 3:00	0
2/7/1985 4:00	0
2/7/1985 5:00	0
2/7/1985 6:00	0
2/7/1985 7:00	0
2/7/1985 8:00	0
2/7/1985 9:00	0
2/7/1985 10:00	0
2/7/1985 11:00	0
2/7/1985 12:00	0
2/7/1985 13:00	0
2/7/1985 14:00	0
2/7/1985 15:00	0
2/7/1985 16:00	0
2/7/1985 17:00	0
2/7/1985 18:00	0
2/7/1985 19:00	0
2/7/1985 20:00	0
2/7/1985 21:00	0
2/7/1985 22:00	0
2/7/1985 23:00	0
2/8/1985 0:00	0
2/8/1985 1:00	0
2/8/1985 2:00	0
2/8/1985 3:00	0
2/8/1985 4:00	0
2/8/1985 5:00	0
2/8/1985 6:00	0
2/8/1985 7:00	0
2/8/1985 8:00	0
2/8/1985 9:00	0
2/8/1985 10:00	0
2/8/1985 11:00	0
2/8/1985 12:00	0
2/8/1985 13:00	0
2/8/1985 14:00	0
2/8/1985 15:00	0
2/8/1985 16:00	0
2/8/1985 17:00	0
2/8/1985 18:00	0
2/8/1985 19:00	0
2/8/1985 20:00	0
2/8/1985 21:00	0
2/8/1985 22:00	0
2/8/1985 23:00	0
2/9/1985 0:00	0
2/9/1985 1:00	0
2/9/1985 2:00	0
2/9/1985 3:00	0
2/9/1985 4:00	0
2/9/1985 5:00	0
2/9/1985 6:00	0
2/9/1985 7:00	0
2/9/1985 8:00	0
2/9/1985 9:00	0
2/9/1985 10:00	0
2/9/1985 11:00	0
2/9/1985 12:00	0
2/9/1985 13:00	0
2/9/1985 14:00	0
2/9/1985 15:00	0
2/9/1985 16:00	0
2/9/1985 17:00	0
2/9/1985 18:00	0
2/9/1985 19:00	0
2/9/1985 20:00	0
2/9/1985 21:00	0
2/9/1985 22:00	0
2/9/1985 23:00	0
2/10/1985 0:00	0
2/10/1985 1:00	0
2/10/1985 2:00	0
2/10/1985 3:00	0
2/10/1985 4:00	0
2/10/1985 5:00	0
2/10/1985 6:00	0
2/10/1985 7:00	0
2/10/1985 8:00	0
2/10/1985 9:00	0
2/10/1985 10:00	0
2/10/1985 11:00	0
2/10/1985 12:00	0
2/10/1985 13:00	0
2/10/1985 14:00	0
2/10/1985 15:00	0
2/10/1985 16:00	0
2/10/1985 17:00	0
2/10/1985 18:00	0
2/10/1985 19:00	0
2/10/1985 20:00	0
2/10/1985 21:00	0
2/10/1985 22:00	0
2/10/1985 23:00	0
2/11/1985 0:00	0
2/11/1985 1:00	0
2/11/1985 2:00	0
2/11/1985 3:00	0
2/11/1985 4:00	0
2/11/1985 5:00	0
2/11/1985 6:00	0
2/11/1985 7:00	0
2/11/1985 8:00	0
2/11/1985 9:00	0
2/11/1985 10:00	0
2/11/1985 11:00	0
2/11/1985 12:00	0
2/11/1985 13:00	0
2/11/1985 14:00	0
2/11/1985 15:00	0
2/11/1985 16:00	0
2/11/1985 17:00	0
2/11/1985 18:00	0
2/11/1985 19:00	0
2/11/1985 20:00	0
2/11/1985 21:00	0
2/11/1985 22:00	0
2/11/1985 23:00	0
2/12/1985 0:00	0
2/12/1985 1:00	0
2/12/1985 2:00	0
2/12/1985 3:00	0
2/12/1985 4:00	0
2/12/1985 5:00	0
2/12/1985 6:00	0
2/12/1985 7:00	0
2/12/1985 8:00	0
2/12/1985 9:00	0
2/12/1985 10:00	0
2/12/1985 11:00	0
2/12/1985 12:00	0
2/12/1985 13:00	0
2/12/1985 14:00	0
2/12/1985 15:00	0
2/12/1985 16:00	0
2/12/1985 17:00	0
2/12/1985 18:00	0
2/12/1985 19:00	0
2/12/1985 20:00	0
2/12/1985 21:00	0
2/12/1985 22:00	0
2/12/1985 23:00	0
2/13/1985 0:00	0
2/13/1985 1:00	0
2/13/1985 2:00	0
2/13/1985 3:00	0
2/13/1985 4:00	0
2/13/1985 5:00	0
2/13/1985 6:00	0
2/13/1985 7:00	0
2/13/1985 8:00	0
2/13/1985 9:00	0
2/13/1985 10:00	0
2/13/1985 11:00	0
2/13/1985 12:00	0
2/13/1985 13:00	0
2/13/1985 14:00	0
2/13/1985 15:00	0
2/13/1985 16:00	0
2/13/1985 17:00	0
2/13/1985 18:00	0
2/13/1985 19:00	0
2/13/1985 20:00	0
2/13/1985 21:00	0
2/13/1985 22:00	0
2/13/1985 23:00	0
2/14/1985 0:00	0
2/14/1985 1:00	0
2/14/1985 2:00	0
2/14/1985 3:00	0
2/14/1985 4:00	0
2/14/1985 5:00	0
2/14/1985 6:00	0
2/14/1985 7:00	0
2/14/1985 8:00	0
2/14/1985 9:00	0
2/14/1985 10:00	0
2/14/1985 11:00	0
2/14/1985 12:00	0
2/14/1985 13:00	0
2/14/1985 14:00	0
2/14/1985 15:00	0
2/14/1985 16:00	0
2/14/1985 17:00	0
2/14/1985 18:00	0
2/14/1985 19:00	0
2/14/1985 20:00	0
2/14/1985 21:00	0
2/14/1985 22:00	0
2/14/1985 23:00	0
2/15/1985 0:00	0
2/15/1985 1:00	0
2/15/1985 2:00	0
2/15/1985 3:00	0
2/15/1985 4:00	0
2/15/1985 5:00	0
2/15/1985 6:00	0
2/15/1985 7:00	0
2/15/1985 8:00	0
2/15/1985 9:00	0
2/15/1985 10:00	0
2/15/1985 11:00	0
2/15/1985 12:00	0
2/15/1985 13:00	0
2/15/1985 14:00	0
2/15/1985 15:00	0
2/15/1985 16:00	0
2/15/1985 17:00	0
2/15/1985 18:00	0
2/15/1985 19:00	0
2/15/1985 20:00	0
2/15/1985 21:00	0
2/15/1985 22:00	0
2/15/1985 23:00	0
2/16/1985 0:00	0
2/16/1985 1:00	0
2/16/1985 2:00	0
2/16/1985 3:00	0
2/16/1985 4:00	0
2/16/1985 5:00	0
2/16/1985 6:00	0
2/16/1985 7:00	0
2/16/1985 8:00	0
2/16/1985 9:00	0
2/16/1985 10:00	0
2/16/1985 11:00	0
2/16/1985 12:00	0
2/16/1985 13:00	0
2/16/1985 14:00	0
2/16/1985 15:00	0
2/16/1985 16:00	0
2/16/1985 17:00	0
2/16/1985 18:00	0
2/16/1985 19:00	0
2/16/1985 20:00	0
2/16/1985 21:00	0
2/16/1985 22:00	0
2/16/1985 23:00	0
2/17/1985 0:00	0
2/17/1985 1:00	0
2/17/1985 2:00	0
2/17/1985 3:00	0
2/17/1985 4:00	0
2/17/1985 5:00	0
2/17/1985 6:00	0
2/17/1985 7:00	0
2/17/1985 8:00	0
2/17/1985 9:00	0
2/17/1985 10:00	0
2/17/1985 11:00	0
2/17/1985 12:00	0
2/17/1985 13:00	0
2/17/1985 14:00	0
2/17/1985 15:00	0
2/17/1985 16:00	0
2/17/1985 17:00	0
2/17/1985 18:00	0
2/17/1985 19:00	0
2/17/1985 20:00	0
2/17/1985 21:00	0
2/17/1985 22:00	0
2/17/1985 23:00	0
2/18/1985 0:00	0
2/18/1985 1:00	0
2/18/1985 2:00	0
2/18/1985 3:00	0
2/18/1985 4:00	0
2/18/1985 5:00	0
2/18/1985 6:00	0
2/18/1985 7:00	0
2/18/1985 8:00	0
2/18/1985 9:00	0
2/18/1985 10:00	0
2/18/1985 11:00	0
2/18/1985 12:00	0
2/18/1985 13:00	0
2/18/1985 14:00	0
2/18/1985 15:00	0
2/18/1985 16:00	0
2/18/1985 17:00	0
2/18/1985 18:00	0
2/18/1985 19:00	0
2/18/1985 20:00	0
2/18/1985 21:00	0
2/18/1985 22:00	0
2/18/1985 23:00	0
2/19/1985 0:00	0
2/19/1985 1:00	0
2/19/1985 2:00	0
2/19/1985 3:00	0
2/19/1985 4:00	0
2/19/1985 5:00	0
2/19/1985 6:00	0
2/19/1985 7:00	0
2/19/1985 8:00	0
2/19/1985 9:00	0
2/19/1985 10:00	0
2/19/1985 11:00	0
2/19/1985 12:00	0
2/19/1985 13:00	0
2/19/1985 14:00	0
2/19/1985 15:00	0
2/19/1985 16:00	0
2/19/1985 17:00	0
2/19/1985 18:00	0
2/19/1985 19:00	0
2/19/1985 20:00	0
2/19/1985 21:00	0
2/19/1985 22:00	0
2/19/1985 23:00	0
2/20/1985 0:00	0
2/20/1985 1:00	0
2/20/1985 2:00	0
2/20/1985 3:00	0
2/20/1985 4:00	0
2/20/1985 5:00	0
2/20/1985 6:00	0
2/20/1985 7:00	0
2/20/1985 8:00	0
2/20/1985 9:00	0
2/20/1985 10:00	0
2/20/1985 11:00	0
2/20/1985 12:00	0
2/20/1985 13:00	0
2/20/1985 14:00	0
2/20/1985 15:00	0
2/20/1985 16:00	0
2/20/1985 17:00	0
2/20/1985 18:00	0
2/20/1985 19:00	0
2/20/1985 20:00	0
2/20/1985 21:00	0
2/20/1985 22:00	0
2/20/1985 23:00	0
2/21/1985 0:00	0
2/21/1985 1:00	0
2/21/1985 2:00	0
2/21/1985 3:00	0
2/21/1985 4:00	0
2/21/1985 5:00	0
2/21/1985 6:00	0
2/21/1985 7:00	0
2/21/1985 8:00	0
2/21/1985 9:00	0
2/21/1985 10:00	0
2/21/1985 11:00	0
2/21/1985 12:00	0
2/21/1985 13:00	0
2/21/1985 14:00	0
2/21/1985 15:00	0
2/21/1985 16:00	0
2/21/1985 17:00	0
2/21/1985 18:00	0
2/21/1985 19:00	0
2/21/1985 20:00	0
2/21/1985 21:00	0
2/21/1985 22:00	0
2/21/1985 23:00	0
2/22/1985 0:00	0
2/22/1985 1:00	0
2/22/1985 2:00	0
2/22/1985 3:00	0
2/22/1985 4:00	0
2/22/1985 5:00	0
2/22/1985 6:00	0
2/22/1985 7:00	0
2/22/1985 8:00	0
2/22/1985 9:00	0
2/22/1985 10:00	0
2/22/1985 11:00	0
2/22/1985 12:00	0
2/22/1985 13:00	0
2/22/1985 14:00	0
2/22/1985 15:00	0
2/22/1985 16:00	0
2/22/1985 17:00	0
2/22/1985 18:00	0
2/22/1985 19:00	0
2/22/1985 20:00	0
2/22/1985 21:00	0
2/22/1985 22:00	0
2/22/1985 23:00	0
2/23/1985 0:00	0
2/23/1985 1:00	0
2/23/1985 2:00	0
2/23/1985 3:00	0
2/23/1985 4:00	0
2/23/1985 5:00	0
2/23/1985 6:00	0
2/23/1985 7:00	0
2/23/1985 8:00	0
2/23/1985 9:00	0
2/23/1985 10:00	0
2/23/1985 11:00	0
2/23/1985 12:00	0
2/23/1985 13:00	0
2/23/1985 14:00	0
2/23/1985 15:00	0
2/23/1985 16:00	0
2/23/1985 17:00	0
2/23/1985 18:00	0
2/23/1985 19:00	0
2/23/1985 20:00	0
2/23/1985 21:00	0
2/23/1985 22:00	0
2/23/1985 23:00	0
2/24/1985 0:00	0
2/24/1985 1:00	0
2/24/1985 2:00	0
2/24/1985 3:00	0
2/24/1985 4:00	0
2/24/1985 5:00	0
2/24/1985 6:00	0
2/24/1985 7:00	0
2/24/1985 8:00	0
2/24/1985 9:00	0
2/24/1985 10:00	0
2/24/1985 11:00	0
2/24/1985 12:00	0
2/24/1985 13:00	0
2/24/1985 14:00	0
2/24/1985 15:00	0
2/24/1985 16:00	0
2/24/1985 17:00	0
2/24/1985 18:00	0
2/24/1985 19:00	0
2/24/1985 20:00	0
2/24/1985 21:00	0
2/24/1985 22:00	0
2/24/1985 23:00	0
2/25/1985 0:00	0
2/25/1985 1:00	0
2/25/1985 2:00	0
2/25/1985 3:00	0
2/25/1985 4:00	0
2/25/1985 5:00	0
2/25/1985 6:00	0
2/25/1985 7:00	0
2/25/1985 8:00	0
2/25/1985 9:00	0
2/25/1985 10:00	0
2/25/1985 11:00	0
2/25/1985 12:00	0
2/25/1985 13:00	0
2/25/1985 14:00	0
2/25/1985 15:00	0
2/25/1985 16:00	0
2/25/1985 17:00	0
2/25/1985 18:00	0
2/25/1985 19:00	0
2/25/1985 20:00	0
2/25/1985 21:00	0
2/25/1985 22:00	0
2/25/1985 23:00	0
2/26/1985 0:00	0
2/26/1985 1:00	0
2/26/1985 2:00	0
2/26/1985 3:00	0
2/26/1985 4:00	0
2/26/1985 5:00	0
2/26/1985 6:00	0
2/26/1985 7:00	0
2/26/1985 8:00	0
2/26/1985 9:00	0
2/26/1985 10:00	0
2/26/1985 11:00	0
2/26/1985 12:00	0
2/26/1985 13:00	0
2/26/1985 14:00	0
2/26/1985 15:00	0
2/26/1985 16:00	0
2/26/1985 17:00	0
2/26/1985 18:00	0
2/26/1985 19:00	0
2/26/1985 20:00	0
2/26/1985 21:00	0
2/26/1985 22:00	0
2/26/1985 23:00	0
2/27/1985 0:00	0
2/27/1985 1:00	0
2/27/1985 2:00	0
2/27/1985 3:00	0
2/27/1985 4:00	0
2/27/1985 5:00	0
2/27/1985 6:00	0
2/27/1985 7:00	0
2/27/1985 8:00	0
2/27/1985 9:00	0
2/27/1985 10:00	0
2/27/1985 11:00	0
2/27/1985 12:00	0
2/27/1985 13:00	0
2/27/1985 14:00	0
2/27/1985 15:00	0
2/27/1985 16:00	0
2/27/1985 17:00	0
2/27/1985 18:00	0
2/27/1985 19:00	0
2/27/1985 20:00	0
2/27/1985 21:00	0
2/27/1985 22:00	0
2/27/1985 23:00	0
2/28/1985 0:00	0
2/28/1985 1:00	0
2/28/1985 2:00	0
2/28/1985 3:00	0
2/28/1985 4:00	0
2/28/1985 5:00	0
2/28/1985 6:00	0
2/28/1985 7:00	0
2/28/1985 8:00	0
2/28/1985 9:00	0
2/28/1985 10:00	0
2/28/1985 11:00	0
2/28/1985 12:00	0
2/28/1985 13:00	0
2/28/1985 14:00	0
2/28/1985 15:00	0
2/28/1985 16:00	0
2/28/1985 17:00	0
2/28/1985 18:00	0
2/28/1985 19:00	0
2/28/1985 20:00	0
2/28/1985 21:00	0
2/28/1985 22:00	0
2/28/1985 23:00	0
3/1/1985 0:00	0
3/1/1985 1:00	0
3/1/1985 2:00	0
3/1/1985 3:00	0
3/1/1985 4:00	0
3/1/1985 5:00	0
3/1/1985 6:00	0
3/1/1985 7:00	0
3/1/1985 8:00	0
3/1/1985 9:00	0
3/1/1985 10:00	0
3/1/1985 11:00	0
3/1/1985 12:00	0
3/1/1985 13:00	0
3/1/1985 14:00	0
3/1/1985 15:00	0
3/1/1985 16:00	0
3/1/1985 17:00	0
3/1/1985 18:00	0
3/1/1985 19:00	0
3/1/1985 20:00	0
3/1/1985 21:00	0
3/1/1985 22:00	0
3/1/1985 23:00	0
3/2/1985 0:00	0
3/2/1985 1:00	0
3/2/1985 2:00	0
3/2/1985 3:00	0
3/2/1985 4:00	0
3/2/1985 5:00	0
3/2/1985 6:00	0
3/2/1985 7:00	0
3/2/1985 8:00	0
3/2/1985 9:00	0
3/2/1985 10:00	0
3/2/1985 11:00	0
3/2/1985 12:00	0
3/2/1985 13:00	0
3/2/1985 14:00	0
3/2/1985 15:00	0
3/2/1985 16:00	0
3/2/1985 17:00	0
3/2/1985 18:00	0
3/2/1985 19:00	0
3/2/1985 20:00	0
3/2/1985 21:00	0
3/2/1985 22:00	0
3/2/1985 23:00	0
3/3/1985 0:00	0
3/3/1985 1:00	0
3/3/1985 2:00	0
3/3/1985 3:00	0
3/3/1985 4:00	0
3/3/1985 5:00	0
3/3/1985 6:00	0
3/3/1985 7:00	0
3/3/1985 8:00	0
3/3/1985 9:00	0
3/3/1985 10:00	0
3/3/1985 11:00	0
3/3/1985 12:00	0
3/3/1985 13:00	0
3/3/1985 14:00	0
3/3/1985 15:00	0
3/3/1985 16:00	0
3/3/1985 17:00	0
3/3/1985 18:00	0
3/3/1985 19:00	0
3/3/1985 20:00	0
3/3/1985 21:00	0
3/3/1985 22:00	0
3/3/1985 23:00	0
3/4/1985 0:00	0
3/4/1985 1:00	0
3/4/1985 2:00	0
3/4/1985 3:00	0
3/4/1985 4:00	0
3/4/1985 5:00	0
3/4/1985 6:00	0
3/4/1985 7:00	0
3/4/1985 8:00	0
3/4/1985 9:00	0
3/4/1985 10:00	0
3/4/1985 11:00	0
3/4/1985 12:00	0
3/4/1985 13:00	0
3/4/1985 14:00	0
3/4/1985 15:00	0
3/4/1985 16:00	0
3/4/1985 17:00	0
3/4/1985 18:00	0
3/4/1985 19:00	0
3/4/1985 20:00	0
3/4/1985 21:00	0
3/4/1985 22:00	0
3/4/1985 23:00	0
3/5/1985 0:00	0
3/5/1985 1:00	0
3/5/1985 2:00	0
3/5/1985 3:00	0
3/5/1985 4:00	0
3/5/1985 5:00	0
3/5/1985 6:00	0
3/5/1985 7:00	0
3/5/1985 8:00	0
3/5/1985 9:00	0
3/5/1985 10:00	0
3/5/1985 11:00	0
3/5/1985 12:00	0
3/5/1985 13:00	0
3/5/1985 14:00	0
3/5/1985 15:00	0
3/5/1985 16:00	0
3/5/1985 17:00	0
3/5/1985 18:00	0
3/5/1985 19:00	0
3/5/1985 20:00	0
3/5/1985 21:00	0
3/5/1985 22:00	0
3/5/1985 23:00	0
3/6/1985 0:00	0
3/6/1985 1:00	0
3/6/1985 2:00	0
3/6/1985 3:00	0
3/6/1985 4:00	0
3/6/1985 5:00	0
3/6/1985 6:00	0
3/6/1985 7:00	0
3/6/1985 8:00	0
3/6/1985 9:00	0
3/6/1985 10:00	0
3/6/1985 11:00	0
3/6/1985 12:00	0
3/6/1985 13:00	0
3/6/1985 14:00	0
3/6/1985 15:00	0
3/6/1985 16:00	0
3/6/1985 17:00	0
3/6/1985 18:00	0
3/6/1985 19:00	0
3/6/1985 20:00	0
3/6/1985 21:00	0
3/6/1985 22:00	0
3/6/1985 23:00	0
3/7/1985 0:00	0
3/7/1985 1:00	0
3/7/1985 2:00	0
3/7/1985 3:00	0
3/7/1985 4:00	0
3/7/1985 5:00	0
3/7/1985 6:00	0
3/7/1985 7:00	0
3/7/1985 8:00	0
3/7/1985 9:00	0
3/7/1985 10:00	0
3/7/1985 11:00	0
3/7/1985 12:00	0
3/7/1985 13:00	0
3/7/1985 14:00	0
3/7/1985 15:00	0
3/7/1985 16:00	0
3/7/1985 17:00	0
3/7/1985 18:00	0
3/7/1985 19:00	0
3/7/1985 20:00	0
3/7/1985 21:00	0
3/7/1985 22:00	0
3/7/1985 23:00	0
3/8/1985 0:00	0
3/8/1985 1:00	0
3/8/1985 2:00	0
3/8/1985 3:00	0
3/8/1985 4:00	0
3/8/1985 5:00	0
3/8/1985 6:00	0
3/8/1985 7:00	0
3/8/1985 8:00	0
3/8/1985 9:00	0
3/8/1985 10:00	0
3/8/1985 11:00	0
3/8/1985 12:00	0
3/8/1985 13:00	0
3/8/1985 14:00	0
3/8/1985 15:00	0
3/8/1985 16:00	0
3/8/1985 17:00	0
3/8/1985 18:00	0
3/8/1985 19:00	0
3/8/1985 20:00	0
3/8/1985 21:00	0
3/8/1985 22:00	0
3/8/1985 23:00	0
3/9/1985 0:00	0
3/9/1985 1:00	0
3/9/1985 2:00	0
3/9/1985 3:00	0
3/9/1985 4:00	0
3/9/1985 5:00	0
3/9/1985 6:00	0
3/9/1985 7:00	0
3/9/1985 8:00	0
3/9/1985 9:00	0
3/9/1985 10:00	0
3/9/1985 11:00	0
3/9/1985 12:00	0
3/9/1985 13:00	0
3/9/1985 14:00	0
3/9/1985 15:00	0
3/9/1985 16:00	0
3/9/1985 17:00	0
3/9/1985 18:00	0
3/9/1985 19:00	0
3/9/1985 20:00	0
3/9/1985 21:00	0
3/9/1985 22:00	0
3/9/1985 23:00	0
3/10/1985 0:00	0
3/10/1985 1:00	0
3/10/1985 2:00	0
3/10/1985 3:00	0
3/10/1985 4:00	0
3/10/1985 5:00	0
3/10/1985 6:00	0
3/10/1985 7:00	0
3/10/1985 8:00	0
3/10/1985 9:00	0
3/10/1985 10:00	0
3/10/1985 11:00	0
3/10/1985 12:00	0
3/10/1985 13:00	0
3/10/1985 14:00	0
3/10/1985 15:00	0
3/10/1985 16:00	0
3/10/1985 17:00	0
3/10/1985 18:00	0
3/10/1985 19:00	0
3/10/1985 20:00	0
3/10/1985 21:00	0
3/10/1985 22:00	0
3/10/1985 23:00	0
3/11/1985 0:00	0
3/11/1985 1:00	0
3/11/1985 2:00	0
3/11/1985 3:00	0
3/11/1985 4:00	0
3/11/1985 5:00	0
3/11/1985 6:00	0
3/11/1985 7:00	0
3/11/1985 8:00	0
3/11/1985 9:00	0
3/11/1985 10:00	0
3/11/1985 11:00	0
3/11/1985 12:00	0
3/11/1985 13:00	0
3/11/1985 14:00	0
3/11/1985 15:00	0
3/11/1985 16:00	0
3/11/1985 17:00	0
3/11/1985 18:00	0
3/11/1985 19:00	0
3/11/1985 20:00	0
3/11/1985 21:00	0
3/11/1985 22:00	0
3/11/1985 23:00	0
3/12/1985 0:00	0
3/12/1985 1:00	0
3/12/1985 2:00	0
3/12/1985 3:00	0
3/12/1985 4:00	0
3/12/1985 5:00	0
3/12/1985 6:00	0
3/12/1985 7:00	0
3/12/1985 8:00	0
3/12/1985 9:00	0
3/12/1985 10:00	0
3/12/1985 11:00	0
3/12/1985 12:00	0
3/12/1985 13:00	0
3/12/1985 14:00	0
3/12/1985 15:00	0
3/12/1985 16:00	0
3/12/1985 17:00	0
3/12/1985 18:00	0
3/12/1985 19:00	0
3/12/1985 20:00	0
3/12/1985 21:00	0
3/12/1985 22:00	0
3/12/1985 23:00	0
3/13/1985 0:00	0
3/13/1985 1:00	0
3/13/1985 2:00	0
3/13/1985 3:00	0
3/13/1985 4:00	0
3/13/1985 5:00	0
3/13/1985 6:00	0
3/13/1985 7:00	0
3/13/1985 8:00	0
3/13/1985 9:00	0
3/13/1985 10:00	0
3/13/1985 11:00	0
3/13/1985 12:00	0
3/13/1985 13:00	0
3/13/1985 14:00	0
3/13/1985 15:00	0
3/13/1985 16:00	0
3/13/1985 17:00	0
3/13/1985 18:00	0
3/13/1985 19:00	0
3/13/1985 20:00	0
3/13/1985 21:00	0
3/13/1985 22:00	0
3/13/1985 23:00	0
3/14/1985 0:00	0
3/14/1985 1:00	0
3/14/1985 2:00	0
3/14/1985 3:00	0
3/14/1985 4:00	0
3/14/1985 5:00	0
3/14/1985 6:00	0
3/14/1985 7:00	0
3/14/1985 8:00	0
3/14/1985 9:00	0
3/14/1985 10:00	0
3/14/1985 11:00	0
3/14/1985 12:00	0
3/14/1985 13:00	0
3/14/1985 14:00	0
3/14/1985 15:00	0
3/14/1985 16:00	0
3/14/1985 17:00	0
3/14/1985 18:00	0
3/14/1985 19:00	0
3/14/1985 20:00	0
3/14/1985 21:00	0
3/14/1985 22:00	0
3/14/1985 23:00	0
3/15/1985 0:00	0
3/15/1985 1:00	0
3/15/1985 2:00	0
3/15/1985 3:00	0
3/15/1985 4:00	0
3/15/1985 5:00	0
3/15/1985 6:00	0
3/15/1985 7:00	0
3/15/1985 8:00	0
3/15/1985 9:00	0
3/15/1985 10:00	0
3/15/1985 11:00	0
3/15/1985 12:00	0
3/15/1985 13:00	0
3/15/1985 14:00	0
3/15/1985 15:00	0
3/15/1985 16:00	0
3/15/1985 17:00	0
3/15/1985 18:00	0
3/15/1985 19:00	0
3/15/1985 20:00	0
3/15/1985 21:00	0
3/15/1985 22:00	0
3/15/1985 23:00	0
3/16/1985 0:00	0
3/16/1985 1:00	0
3/16/1985 2:00	0
3/16/1985 3:00	0
3/16/1985 4:00	0
3/16/1985 5:00	0
3/16/1985 6:00	0
3/16/1985 7:00	0
3/16/1985 8:00	0
3/16/1985 9:00	0
3/16/1985 10:00	0
3/16/1985 11:00	0
3/16/1985 12:00	0
3/16/1985 13:00	0
3/16/1985 14:00	0
3/16/1985 15:00	0
3/16/1985 16:00	0
3/16/1985 17:00	0
3/16/1985 18:00	0
3/16/1985 19:00	0
3/16/1985 20:00	0
3/16/1985 21:00	0
3/16/1985 22:00	0
3/16/1985 23:00	0
3/17/1985 0:00	0
3/17/1985 1:00	0
3/17/1985 2:00	0
3/17/1985 3:00	0
3/17/1985 4:00	0
3/17/1985 5:00	0
3/17/1985 6:00	0
3/17/1985 7:00	0
3/17/1985 8:00	0
3/17/1985 9:00	0
3/17/1985 10:00	0
3/17/1985 11:00	0
3/17/1985 12:00	0
3/17/1985 13:00	0
3/17/1985 14:00	0
3/17/1985 15:00	0
3/17/1985 16:00	0
3/17/1985 17:00	0
3/17/1985 18:00	0
3/17/1985 19:00	0
3/17/1985 20:00	0
3/17/1985 21:00	0
3/17/1985 22:00	0
3/17/1985 23:00	0
3/18/1985 0:00	0
3/18/1985 1:00	0
3/18/1985 2:00	0
3/18/1985 3:00	0
3/18/1985 4:00	0
3/18/1985 5:00	0
3/18/1985 6:00	0
3/18/1985 7:00	0
3/18/1985 8:00	0
3/18/1985 9:00	0
3/18/1985 10:00	0
3/18/1985 11:00	0
3/18/1985 12:00	0
3/18/1985 13:00	0
3/18/1985 14:00	0
3/18/1985 15:00	0
3/18/1985 16:00	0
3/18/1985 17:00	0
3/18/1985 18:00	0
3/18/1985 19:00	0
3/18/1985 20:00	0
3/18/1985 21:00	0
3/18/1985 22:00	0
3/18/1985 23:00	0
3/19/1985 0:00	0
3/19/1985 1:00	0
3/19/1985 2:00	0
3/19/1985 3:00	0
3/19/1985 4:00	0
3/19/1985 5:00	0
3/19/1985 6:00	0
3/19/1985 7:00	0
3/19/1985 8:00	0
3/19/1985 9:00	0
3/19/1985 10:00	0
3/19/1985 11:00	0
3/19/1985 12:00	0
3/19/1985 13:00	0
3/19/1985 14:00	0
3/19/1985 15:00	0
3/19/1985 16:00	0
3/19/1985 17:00	0
3/19/1985 18:00	0
3/19/1985 19:00	0
3/19/1985 20:00	0
3/19/1985 21:00	0
3/19/1985 22:00	0
3/19/1985 23:00	0
3/20/1985 0:00	0
3/20/1985 1:00	0
3/20/1985 2:00	0
3/20/1985 3:00	0
3/20/1985 4:00	0
3/20/1985 5:00	0
3/20/1985 6:00	0
3/20/1985 7:00	0
3/20/1985 8:00	0
3/20/1985 9:00	0
3/20/1985 10:00	0
3/20/1985 11:00	0
3/20/1985 12:00	0
3/20/1985 13:00	0
3/20/1985 14:00	0
3/20/1985 15:00	0
3/20/1985 16:00	0
3/20/1985 17:00	0
3/20/1985 18:00	0
3/20/1985 19:00	0
3/20/1985 20:00	0
3/20/1985 21:00	0
3/20/1985 22:00	0
3/20/1985 23:00	0
3/21/1985 0:00	0
3/21/1985 1:00	0
3/21/1985 2:00	0
3/21/1985 3:00	0
3/21/1985 4:00	0
3/21/1985 5:00	0
3/21/1985 6:00	0
3/21/1985 7:00	0
3/21/1985 8:00	0
3/21/1985 9:00	0
3/21/1985 10:00	0
3/21/1985 11:00	0
3/21/1985 12:00	0
3/21/1985 13:00	0
3/21/1985 14:00	0
3/21/1985 15:00	0
3/21/1985 16:00	0
3/21/1985 17:00	0
3/21/1985 18:00	0
3/21/1985 19:00	0
3/21/1985 20:00	0
3/21/1985 21:00	0
3/21/1985 22:00	0
3/21/1985 23:00	0
3/22/1985 0:00	0
3/22/1985 1:00	0
3/22/1985 2:00	0
3/22/1985 3:00	0
3/22/1985 4:00	0
3/22/1985 5:00	0
3/22/1985 6:00	0
3/22/1985 7:00	0
3/22/1985 8:00	0
3/22/1985 9:00	0
3/22/1985 10:00	0
3/22/1985 11:00	0
3/22/1985 12:00	0
3/22/1985 13:00	0
3/22/1985 14:00	0
3/22/1985 15:00	0
3/22/1985 16:00	0
3/22/1985 17:00	0
3/22/1985 18:00	0
3/22/1985 19:00	0
3/22/1985 20:00	0
3/22/1985 21:00	0
3/22/1985 22:00	0
3/22/1985 23:00	0
3/23/1985 0:00	0
3/23/1985 1:00	0
3/23/1985 2:00	0
3/23/1985 3:00	0
3/23/1985 4:00	0
3/23/1985 5:00	0
3/23/1985 6:00	0
3/23/1985 7:00	0
3/23/1985 8:00	0
3/23/1985 9:00	0
3/23/1985 10:00	0
3/23/1985 11:00	0
3/23/1985 12:00	0
3/23/1985 13:00	0
3/23/1985 14:00	0
3/23/1985 15:00	0
3/23/1985 16:00	0
3/23/1985 17:00	0
3/23/1985 18:00	0
3/23/1985 19:00	0
3/23/1985 20:00	0
3/23/1985 21:00	0
3/23/1985 22:00	0
3/23/1985 23:00	0
3/24/1985 0:00	0
3/24/1985 1:00	0
3/24/1985 2:00	0
3/24/1985 3:00	0
3/24/1985 4:00	0
3/24/1985 5:00	0
3/24/1985 6:00	0
3/24/1985 7:00	0
3/24/1985 8:00	0
3/24/1985 9:00	0
3/24/1985 10:00	0
3/24/1985 11:00	0
3/24/1985 12:00	0
3/24/1985 13:00	0
3/24/1985 14:00	0
3/24/1985 15:00	0
3/24/1985 16:00	0
3/24/1985 17:00	0
3/24/1985 18:00	0
3/24/1985 19:00	0
3/24/1985 20:00	0
3/24/1985 21:00	0
3/24/1985 22:00	0
3/24/1985 23:00	0
3/25/1985 0:00	0
3/25/1985 1:00	0
3/25/1985 2:00	0
3/25/1985 3:00	0
3/25/1985 4:00	0
3/25/1985 5:00	0
[truncated: 282,122 more rows]
